# Supplementary material for: Characteristics of pathogenic microorganisms in COPD-related infections: prognostic correlations and implications
Source: Front Cell Infect Microbiol. 2026 Jan 19;15:1739849. doi: 10.3389/fcimb.2025.1739849 (PMC12862076; doi:10.3389/fcimb.2025.1739849)
Supplement: Supplementary file 2 [file Table1.xlsx]

## Sheet: Supplementary Table 1
	Supplemental Table 1. Microorganisms list in the microbial genome database.
	Clinical Grade	Taxonomy	TaxID	Microorganisms
	Ⅳ	Bacteria	470	Acinetobacter baumannii
	Ⅳ	Bacteria	648	Aeromonas caviae
	Ⅳ	Bacteria	196024	Aeromonas dhakensis
	Ⅳ	Bacteria	644	Aeromonas hydrophila
	Ⅳ	Bacteria	654	Aeromonas veronii
	Ⅳ	Bacteria	1392	Bacillus anthracis
	Ⅳ	Bacteria	38323	Bartonella henselae
	Ⅳ	Bacteria	234	Brucella
	Ⅳ	Bacteria	235	Brucella abortus
	Ⅳ	Bacteria	36855	Brucella canis
	Ⅳ	Bacteria	120577	Brucella ceti
	Ⅳ	Bacteria	1218315	Brucella inopinata
	Ⅳ	Bacteria	29459	Brucella melitensis
	Ⅳ	Bacteria	444163	Brucella microti
	Ⅳ	Bacteria	29460	Brucella neotomae
	Ⅳ	Bacteria	236	Brucella ovis
	Ⅳ	Bacteria	1462582	Brucella papionis
	Ⅳ	Bacteria	120576	Brucella pinnipedialis
	Ⅳ	Bacteria	29461	Brucella suis
	Ⅳ	Bacteria	13373	Burkholderia mallei
	Ⅳ	Bacteria	83558	Chlamydia pneumoniae
	Ⅳ	Bacteria	83554	Chlamydia psittaci
	Ⅳ	Bacteria	813	Chlamydia trachomatis
	Ⅳ	Bacteria	1513	Clostridium tetani
	Ⅳ	Bacteria	777	Coxiella burnetii
	Ⅳ	Bacteria	562	Escherichia coli
	Ⅳ	Bacteria	1038927	Escherichia coli O104:H4
	Ⅳ	Bacteria	1045010	Escherichia coli O157
	Ⅳ	Bacteria	727	Haemophilus influenzae
	Ⅳ	Bacteria	210	Helicobacter pylori
	Ⅳ	Bacteria	573	Klebsiella pneumoniae
	Ⅳ	Bacteria	446	Legionella pneumophila
	Ⅳ	Bacteria	100053	Leptospira alexanderi
	Ⅳ	Bacteria	28452	Leptospira alstonii
	Ⅳ	Bacteria	174	Leptospira borgpetersenii
	Ⅳ	Bacteria	301541	Leptospira broomii
	Ⅳ	Bacteria	48782	Leptospira fainei
	Ⅳ	Bacteria	29506	Leptospira inadai
	Ⅳ	Bacteria	173	Leptospira interrogans
	Ⅳ	Bacteria	44275	Leptospira interrogans serovar Copenhageni
	Ⅳ	Bacteria	29507	Leptospira kirschneri
	Ⅳ	Bacteria	408139	Leptospira kmetyi
	Ⅳ	Bacteria	447106	Leptospira licerasiae
	Ⅳ	Bacteria	1137606	Leptospira mayottensis
	Ⅳ	Bacteria	28182	Leptospira noguchii
	Ⅳ	Bacteria	28183	Leptospira santarosai
	Ⅳ	Bacteria	28184	Leptospira weilii
	Ⅳ	Bacteria	409998	Leptospira wolffii
	Ⅳ	Bacteria	1639	Listeria monocytogenes
	Ⅳ	Bacteria	36809	Mycobacterium abscessus
	Ⅳ	Bacteria	1764	Mycobacterium avium
	Ⅳ	Bacteria	120793	Mycobacterium avium complex
	Ⅳ	Bacteria	78331	Mycobacterium canettii
	Ⅳ	Bacteria	29311	Mycobacterium haemophilum
	Ⅳ	Bacteria	1767	Mycobacterium intracellulare
	Ⅳ	Bacteria	1768	Mycobacterium kansasii
	Ⅳ	Bacteria	1769	Mycobacterium leprae
	Ⅳ	Bacteria	1781	Mycobacterium marinum
	Ⅳ	Bacteria	1844474	Mycobacterium mungi
	Ⅳ	Bacteria	1305738	Mycobacterium orygis
	Ⅳ	Bacteria	1773	Mycobacterium tuberculosis
	Ⅳ	Bacteria	77643	Mycobacterium tuberculosis complex
	Ⅳ	Bacteria	33894	Mycobacterium tuberculosis variant africanum
	Ⅳ	Bacteria	1765	Mycobacterium tuberculosis variant bovis
	Ⅳ	Bacteria	115862	Mycobacterium tuberculosis variant caprae
	Ⅳ	Bacteria	1806	Mycobacterium tuberculosis variant microti
	Ⅳ	Bacteria	194542	Mycobacterium tuberculosis variant pinnipedii
	Ⅳ	Bacteria	2104	Mycoplasmoides pneumoniae
	Ⅳ	Bacteria	485	Neisseria gonorrhoeae
	Ⅳ	Bacteria	487	Neisseria meningitidis
	Ⅳ	Bacteria	951	Neorickettsia sennetsu
	Ⅳ	Bacteria	37329	Nocardia farcinica
	Ⅳ	Bacteria	911112	Orientia chuto
	Ⅳ	Bacteria	784	Orientia tsutsugamushi
	Ⅳ	Bacteria	83552	Parachlamydia acanthamoebae
	Ⅳ	Bacteria	780	Rickettsia
	Ⅳ	Bacteria	35788	Rickettsia africae
	Ⅳ	Bacteria	786	Rickettsia akari
	Ⅳ	Bacteria	787	Rickettsia australis
	Ⅳ	Bacteria	788	Rickettsia canadensis
	Ⅳ	Bacteria	781	Rickettsia conorii
	Ⅳ	Bacteria	37816	Rickettsia honei
	Ⅳ	Bacteria	35790	Rickettsia japonica
	Ⅳ	Bacteria	35791	Rickettsia massiliae
	Ⅳ	Bacteria	35792	Rickettsia parkeri
	Ⅳ	Bacteria	782	Rickettsia prowazekii
	Ⅳ	Bacteria	783	Rickettsia rickettsii
	Ⅳ	Bacteria	35794	Rickettsia slovaca
	Ⅳ	Bacteria	28901	Salmonella enterica
	Ⅳ	Bacteria	54388	Salmonella enterica subsp. enterica serovar Paratyphi A
	Ⅳ	Bacteria	90370	Salmonella enterica subsp. enterica serovar Typhi
	Ⅳ	Bacteria	160	Treponema pallidum
	Ⅳ	Bacteria	134821	Ureaplasma parvum
	Ⅳ	Bacteria	2130	Ureaplasma urealyticum
	Ⅳ	Bacteria	666	Vibrio cholerae
	Ⅳ	Bacteria	672	Vibrio vulnificus
	Ⅳ	Bacteria	632	Yersinia pestis
	Ⅳ	Fungi	5057	Aspergillus clavatus
	Ⅳ	Fungi	5059	Aspergillus flavus
	Ⅳ	Fungi	746128	Aspergillus fumigatus
	Ⅳ	Fungi	162425	Aspergillus nidulans
	Ⅳ	Fungi	5061	Aspergillus niger
	Ⅳ	Fungi	5062	Aspergillus oryzae
	Ⅳ	Fungi	33178	Aspergillus terreus
	Ⅳ	Fungi	46472	Aspergillus versicolor
	Ⅳ	Fungi	90248	Basidiobolus haptosporus
	Ⅳ	Fungi	423455	Basidiobolus heterosporus
	Ⅳ	Fungi	4860	Basidiobolus magnus
	Ⅳ	Fungi	423460	Basidiobolus meristosporus
	Ⅳ	Fungi	181047	Basidiobolus microsporus
	Ⅳ	Fungi	34480	Basidiobolus ranarum
	Ⅳ	Fungi	2060905	Blastomyces parvus
	Ⅳ	Fungi	5476	Candida albicans
	Ⅳ	Fungi	498019	Candida auris
	Ⅳ	Fungi	42374	Candida dubliniensis
	Ⅳ	Fungi	5478	Candida glabrata
	Ⅳ	Fungi	5480	Candida parapsilosis
	Ⅳ	Fungi	5482	Candida tropicalis
	Ⅳ	Fungi	2093215	Candida vulturna
	Ⅳ	Fungi	2011032	Cryptococcus cf. gattii
	Ⅳ	Fungi	37769	Cryptococcus gattii VGI
	Ⅳ	Fungi	1859096	Cryptococcus gattii VGII
	Ⅳ	Fungi	552467	Cryptococcus gattii VGIII
	Ⅳ	Fungi	1859121	Cryptococcus gattii VGIV
	Ⅳ	Fungi	5207	Cryptococcus neoformans
	Ⅳ	Fungi	90251	Cunninghamella bertholletiae
	Ⅳ	Fungi	1955775	Emergomyces africanus
	Ⅳ	Fungi	2060907	Emergomyces canadensis
	Ⅳ	Fungi	2060908	Emergomyces europaeus
	Ⅳ	Fungi	1955774	Emergomyces pasteurianus
	Ⅳ	Fungi	1972497	Emergomyces orientalis
	Ⅳ	Fungi	73230	Emmonsia crescens
	Ⅳ	Fungi	5037	Histoplasma capsulatum
	Ⅳ	Fungi	42458	Lichtheimia corymbifera
	Ⅳ	Fungi	41688	Lomentospora prolificans
	Ⅳ	Fungi	4929	Meyerozyma guilliermondii
	Ⅳ	Fungi	36080	Mucor circinelloides
	Ⅳ	Fungi	4841	Mucor racemosus
	Ⅳ	Fungi	264951	Paecilomyces variotii
	Ⅳ	Fungi	5418	Papiliotrema laurentii
	Ⅳ	Fungi	4909	Pichia kudriavzevii
	Ⅳ	Fungi	4754	Pneumocystis carinii
	Ⅳ	Fungi	42068	Pneumocystis jirovecii
	Ⅳ	Fungi	4839	Rhizomucor miehei
	Ⅳ	Fungi	4840	Rhizomucor pusillus
	Ⅳ	Fungi	64495	Rhizopus arrhizus
	Ⅳ	Fungi	936053	Rhizopus delemar
	Ⅳ	Fungi	58291	Rhizopus microsporus
	Ⅳ	Fungi	4846	Rhizopus stolonifer
	Ⅳ	Fungi	563466	Scedosporium apiospermum
	Ⅳ	Fungi	5597	Scedosporium boydii
	Ⅳ	Fungi	5005	Sporidiobolus salmonicolor
	Ⅳ	Fungi	29908	Sporothrix schenckii
	Ⅳ	Fungi	13706	Syncephalastrum racemosum
	Ⅳ	Fungi	37727	Talaromyces marneffei
	Ⅳ	Parasites	66527	Balamuthia mandrillaris
	Ⅳ	Parasites	5759	Entamoeba histolytica
	Ⅳ	DNA virus	10407	Hepatitis B virus
	Ⅳ	DNA virus	10359	Human betaherpesvirus 5
	Ⅳ	DNA virus	10325	Macacine alphaherpesvirus 1
	Ⅳ	DNA virus	10345	Suid alphaherpesvirus 1
	Ⅳ	RNA virus	172148	Alkhumra hemorrhagic fever virus
	Ⅳ	RNA virus	1980456	Andes orthohantavirus
	Ⅳ	RNA virus	2169991	Argentinian mammarenavirus
	Ⅳ	RNA virus	1980459	Bayou orthohantavirus
	Ⅳ	RNA virus	1980460	Black Creek Canal orthohantavirus
	Ⅳ	RNA virus	1714621	Borna disease virus 1
	Ⅳ	RNA virus	2169992	Brazilian mammarenavirus
	Ⅳ	RNA virus	565995	Bundibugyo ebolavirus
	Ⅳ	RNA virus	1933179	Bunyamwera orthobunyavirus
	Ⅳ	RNA virus	499556	Chapare mammarenavirus
	Ⅳ	RNA virus	169173	Choclo virus
	Ⅳ	RNA virus	1980519	Crimean-Congo hemorrhagic fever orthonairovirus
	Ⅳ	RNA virus	2748958	Dabie bandavirus
	Ⅳ	RNA virus	11060	Dengue virus type 2
	Ⅳ	RNA virus	11069	Dengue virus type 3
	Ⅳ	RNA virus	11070	Dengue virus type 4
	Ⅳ	RNA virus	11053	dengue virus type I
	Ⅳ	RNA virus	1980467	Dobrava-Belgrade orthohantavirus
	Ⅳ	RNA virus	1980521	Dugbe orthonairovirus
	Ⅳ	RNA virus	11021	Eastern equine encephalitis virus
	Ⅳ	RNA virus	1570291	Ebola virus
	Ⅳ	RNA virus	45219	Guanarito mammarenavirus
	Ⅳ	RNA virus	352770	H10N3 subtype
	Ⅳ	RNA virus	286285	H10N8 subtype
	Ⅳ	RNA virus	114727	H1N1 subtype
	Ⅳ	RNA virus	114728	H1N2 subtype
	Ⅳ	RNA virus	114729	H2N2 subtype
	Ⅳ	RNA virus	119210	H3N2 subtype
	Ⅳ	RNA virus	119211	H3N8 subtype
	Ⅳ	RNA virus	102793	H5N1 subtype
	Ⅳ	RNA virus	119220	H5N2 subtype
	Ⅳ	RNA virus	329376	H5N6 subtype
	Ⅳ	RNA virus	232441	H5N8 subtype
	Ⅳ	RNA virus	119212	H6N1 subtype
	Ⅳ	RNA virus	119216	H7N1 subtype
	Ⅳ	RNA virus	119214	H7N2 subtype
	Ⅳ	RNA virus	119215	H7N3 subtype
	Ⅳ	RNA virus	325678	H7N4 subtype
	Ⅳ	RNA virus	119218	H7N7 subtype
	Ⅳ	RNA virus	333278	H7N9 subtype
	Ⅳ	RNA virus	102796	H9N2 subtype
	Ⅳ	RNA virus	1980471	Hantaan orthohantavirus
	Ⅳ	RNA virus	2747342	Heartland bandavirus
	Ⅳ	RNA virus	63330	Hendra henipavirus
	Ⅳ	RNA virus	41856	Hepatitis C virus genotype 1
	Ⅳ	RNA virus	2847144	hepatitis C virus genotype 1a
	Ⅳ	RNA virus	2847145	Hepatitis C virus genotype 1b
	Ⅳ	RNA virus	40271	Hepatitis C virus genotype 2
	Ⅳ	RNA virus	356114	Hepatitis C virus genotype 3
	Ⅳ	RNA virus	33745	Hepatitis C virus genotype 4
	Ⅳ	RNA virus	33746	Hepatitis C virus genotype 5
	Ⅳ	RNA virus	42182	Hepatitis C virus genotype 6
	Ⅳ	RNA virus	1544901	Hepatitis C virus genotype 7
	Ⅳ	RNA virus	1972279	Hepatitis C virus genotype 8
	Ⅳ	RNA virus	12475	Hepatitis delta virus
	Ⅳ	RNA virus	1678143	Hepatitis E virus
	Ⅳ	RNA virus	12092	Hepatovirus A
	Ⅳ	RNA virus	1235996	Human betacoronavirus 2c EMC
	Ⅳ	RNA virus	208726	Human hepatitis A virus
	Ⅳ	RNA virus	11676	Human immunodeficiency virus 1
	Ⅳ	RNA virus	11709	Human immunodeficiency virus 2
	Ⅳ	RNA virus	11250	Human orthopneumovirus
	Ⅳ	RNA virus	12080	Human poliovirus 1
	Ⅳ	RNA virus	12083	Human poliovirus 2
	Ⅳ	RNA virus	12086	Human poliovirus 3
	Ⅳ	RNA virus	208893	Human respiratory syncytial virus A
	Ⅳ	RNA virus	208895	Human respiratory syncytial virus B
	Ⅳ	RNA virus	59563	Ilheus virus
	Ⅳ	RNA virus	11320	Influenza A virus
	Ⅳ	RNA virus	11072	Japanese encephalitis virus
	Ⅳ	RNA virus	1491393	Jingmen Tick Virus
	Ⅳ	RNA virus	11092	Kumlinge virus
	Ⅳ	RNA virus	11077	Kunjin virus
	Ⅳ	RNA virus	33743	Kyasanur Forest disease virus
	Ⅳ	RNA virus	11620	Lassa mammarenavirus
	Ⅳ	RNA virus	1513237	Lloviu cuevavirus
	Ⅳ	RNA virus	11086	Louping ill virus
	Ⅳ	RNA virus	649188	Lujo mammarenavirus
	Ⅳ	RNA virus	38767	Lyssavirus duvenhage
	Ⅳ	RNA virus	249583	Lyssavirus irkut
	Ⅳ	RNA virus	12538	Lyssavirus mokola
	Ⅳ	RNA virus	11292	Lyssavirus rabies
	Ⅳ	RNA virus	11628	Machupo mammarenavirus
	Ⅳ	RNA virus	11269	Marburg marburgvirus
	Ⅳ	RNA virus	11234	Measles morbillivirus
	Ⅳ	RNA virus	1335626	Middle East respiratory syndrome-related coronavirus
	Ⅳ	RNA virus	1979176	Mojiang henipavirus
	Ⅳ	RNA virus	11079	Murray Valley encephalitis virus
	Ⅳ	RNA virus	121791	Nipah henipavirus
	Ⅳ	RNA virus	12542	Omsk hemorrhagic fever virus
	Ⅳ	RNA virus	11083	Powassan virus
	Ⅳ	RNA virus	1980486	Puumala orthohantavirus
	Ⅳ	RNA virus	186539	Reston ebolavirus
	Ⅳ	RNA virus	11588	Rift Valley fever virus
	Ⅳ	RNA virus	2907957	Sabia virus
	Ⅳ	RNA virus	11080	Saint Louis encephalitis virus
	Ⅳ	RNA virus	1980490	Seoul orthohantavirus
	Ⅳ	RNA virus	2697049	Severe acute respiratory syndrome coronavirus 2
	Ⅳ	RNA virus	1003835	Severe fever with thrombocytopenia syndrome virus
	Ⅳ	RNA virus	1933190	SFTS phlebovirus
	Ⅳ	RNA virus	1980491	Sin Nombre orthohantavirus
	Ⅳ	RNA virus	186540	Sudan ebolavirus
	Ⅳ	RNA virus	186541	Tai Forest ebolavirus
	Ⅳ	RNA virus	11084	Tick-borne encephalitis virus
	Ⅳ	RNA virus	70733	Tick-borne encephalitis virus (strain HYPR)
	Ⅳ	RNA virus	1980494	Tula orthohantavirus
	Ⅳ	RNA virus	11039	Western equine encephalitis virus
	Ⅳ	RNA virus	186538	Zaire ebolavirus
	Ⅳ	RNA virus	64320	Zika virus
	Ⅲ	Bacteria	471	Acinetobacter calcoaceticus
	Ⅲ	Bacteria	106654	Acinetobacter nosocomialis
	Ⅲ	Bacteria	48296	Acinetobacter pittii
	Ⅲ	Bacteria	52769	Actinomyces gerencseriae
	Ⅲ	Bacteria	55565	Actinomyces graevenitzii
	Ⅲ	Bacteria	1659	Actinomyces israelii
	Ⅲ	Bacteria	1655	Actinomyces naeslundii
	Ⅲ	Bacteria	544580	Actinomyces oris
	Ⅲ	Bacteria	103621	Actinomyces urogenitalis
	Ⅲ	Bacteria	1656	Actinomyces viscosus
	Ⅲ	Bacteria	59505	Actinotignum schaalii
	Ⅲ	Bacteria	656	Aeromonas allosaccharophila
	Ⅲ	Bacteria	502790	Aeromonas diversa
	Ⅲ	Bacteria	29489	Aeromonas enteropelogenes
	Ⅲ	Bacteria	649	Aeromonas eucrenophila
	Ⅲ	Bacteria	591962	Aeromonas fluvialis
	Ⅲ	Bacteria	650	Aeromonas jandaei
	Ⅲ	Bacteria	651	Aeromonas media
	Ⅲ	Bacteria	948519	Aeromonas rivipollensis
	Ⅲ	Bacteria	645	Aeromonas salmonicida
	Ⅲ	Bacteria	633415	Aeromonas sanarellii
	Ⅲ	Bacteria	652	Aeromonas schubertii
	Ⅲ	Bacteria	218936	Aeromonas simiae
	Ⅲ	Bacteria	646	Aeromonas sobria
	Ⅲ	Bacteria	633417	Aeromonas taiwanensis
	Ⅲ	Bacteria	324617	Aeromonas tecta
	Ⅲ	Bacteria	1035	Afipia felis
	Ⅲ	Bacteria	714	Aggregatibacter actinomycetemcomitans
	Ⅲ	Bacteria	732	Aggregatibacter aphrophilus
	Ⅲ	Bacteria	13335	Anaerobiospirillum succiniciproducens
	Ⅲ	Bacteria	33034	Anaerococcus prevotii
	Ⅲ	Bacteria	817	Bacteroides fragilis
	Ⅲ	Bacteria	86661	Bacillus cereus group
	Ⅲ	Bacteria	28116	Bacteroides ovatus
	Ⅲ	Bacteria	46506	Bacteroides stercoris
	Ⅲ	Bacteria	818	Bacteroides thetaiotaomicron
	Ⅲ	Bacteria	52764	Bartonella alsatica
	Ⅲ	Bacteria	1318743	Bartonella ancashensis
	Ⅲ	Bacteria	774	Bartonella bacilliformis
	Ⅲ	Bacteria	56426	Bartonella clarridgeiae
	Ⅲ	Bacteria	807	Bartonella elizabethae
	Ⅲ	Bacteria	33045	Bartonella grahamii
	Ⅲ	Bacteria	92181	Bartonella koehlerae
	Ⅲ	Bacteria	803	Bartonella quintana
	Ⅲ	Bacteria	395923	Bartonella rochalimae
	Ⅲ	Bacteria	33047	Bartonella vinsonii
	Ⅲ	Bacteria	35833	Bilophila wadsworthia
	Ⅲ	Bacteria	519	Bordetella parapertussis
	Ⅲ	Bacteria	520	Bordetella pertussis
	Ⅲ	Bacteria	123899	Bordetella trematum
	Ⅲ	Bacteria	29520	Borrelia crocidurae
	Ⅲ	Bacteria	40834	Borrelia duttoni
	Ⅲ	Bacteria	140	Borrelia hermsii
	Ⅲ	Bacteria	40835	Borrelia hispanica
	Ⅲ	Bacteria	47466	Borrelia miyamotoi
	Ⅲ	Bacteria	141	Borrelia parkeri
	Ⅲ	Bacteria	44448	Borrelia persica
	Ⅲ	Bacteria	44449	Borrelia recurrentis
	Ⅲ	Bacteria	142	Borrelia turicatae
	Ⅲ	Bacteria	29518	Borreliella afzelii
	Ⅲ	Bacteria	139	Borreliella burgdorferi
	Ⅲ	Bacteria	29519	Borreliella garinii
	Ⅲ	Bacteria	95486	Burkholderia cenocepacia
	Ⅲ	Bacteria	292	Burkholderia cepacia
	Ⅲ	Bacteria	28450	Burkholderia pseudomallei
	Ⅲ	Bacteria	82977	Buttiauxella agrestis
	Ⅲ	Bacteria	195	Campylobacter coli
	Ⅲ	Bacteria	199	Campylobacter concisus
	Ⅲ	Bacteria	200	Campylobacter curvus
	Ⅲ	Bacteria	196	Campylobacter fetus
	Ⅲ	Bacteria	197	Campylobacter jejuni
	Ⅲ	Bacteria	203	Campylobacter rectus
	Ⅲ	Bacteria	28080	Campylobacter upsaliensis
	Ⅲ	Bacteria	28188	Capnocytophaga canimorsus
	Ⅲ	Bacteria	83555	Chlamydia abortus
	Ⅲ	Bacteria	626937	Christensenella minuta
	Ⅲ	Bacteria	546	Citrobacter freundii
	Ⅲ	Bacteria	1496	Clostridioides difficile
	Ⅲ	Bacteria	29341	Clostridium argentinense
	Ⅲ	Bacteria	1561	Clostridium baratii
	Ⅲ	Bacteria	1491	Clostridium botulinum
	Ⅲ	Bacteria	46867	Clostridium chauvoei
	Ⅲ	Bacteria	179628	Clostridium colicanis
	Ⅲ	Bacteria	1533	Clostridium fallax
	Ⅲ	Bacteria	40575	Clostridium grantii
	Ⅲ	Bacteria	84025	Clostridium haemolyticum
	Ⅲ	Bacteria	36845	Clostridium intestinale
	Ⅲ	Bacteria	137838	Clostridium neonatale
	Ⅲ	Bacteria	1542	Clostridium novyi
	Ⅲ	Bacteria	1502	Clostridium perfringens
	Ⅲ	Bacteria	1504	Clostridium septicum
	Ⅲ	Bacteria	1559	Clostridium tertium
	Ⅲ	Bacteria	99807	Corynebacterium auriscanis
	Ⅲ	Bacteria	1717	Corynebacterium diphtheriae
	Ⅲ	Bacteria	134034	Corynebacterium freneyi
	Ⅲ	Bacteria	161879	Corynebacterium kroppenstedtii
	Ⅲ	Bacteria	29321	Corynebacterium otitidis
	Ⅲ	Bacteria	43770	Corynebacterium striatum
	Ⅲ	Bacteria	413503	Cronobacter malonaticus
	Ⅲ	Bacteria	413502	Cronobacter turicensis
	Ⅲ	Bacteria	77022	Cylindrospermopsis raciborskii
	Ⅲ	Bacteria	39950	Dialister pneumosintes
	Ⅲ	Bacteria	636	Edwardsiella tarda
	Ⅲ	Bacteria	944	Ehrlichia canis
	Ⅲ	Bacteria	945	Ehrlichia chaffeensis
	Ⅲ	Bacteria	35795	Ehrlichia muris
	Ⅲ	Bacteria	779	Ehrlichia ruminantium
	Ⅲ	Bacteria	539	Eikenella corrodens
	Ⅲ	Bacteria	1432052	Eisenbergiella tayi
	Ⅲ	Bacteria	1117645	Elizabethkingia anophelis
	Ⅲ	Bacteria	238	Elizabethkingia meningoseptica
	Ⅲ	Bacteria	61645	Enterobacter asburiae
	Ⅲ	Bacteria	69218	Enterobacter cancerogenus
	Ⅲ	Bacteria	550	Enterobacter cloacae
	Ⅲ	Bacteria	354276	Enterobacter cloacae complex
	Ⅲ	Bacteria	158836	Enterobacter hormaechei
	Ⅲ	Bacteria	208224	Enterobacter kobei
	Ⅲ	Bacteria	299767	Enterobacter ludwigii
	Ⅲ	Bacteria	358742	Enterocloster aldenensis
	Ⅲ	Bacteria	1351	Enterococcus faecalis
	Ⅲ	Bacteria	1352	Enterococcus faecium
	Ⅲ	Bacteria	208962	Escherichia albertii
	Ⅲ	Bacteria	564	Escherichia fergusonii
	Ⅲ	Bacteria	463	Fluoribacter dumoffii
	Ⅲ	Bacteria	464	Fluoribacter gormanii
	Ⅲ	Bacteria	622488	Francisella hispaniensis
	Ⅲ	Bacteria	28110	Francisella philomiragia
	Ⅲ	Bacteria	263	Francisella tularensis
	Ⅲ	Bacteria	859	Fusobacterium necrophorum
	Ⅲ	Bacteria	851	Fusobacterium nucleatum
	Ⅲ	Bacteria	854	Fusobacterium russii
	Ⅲ	Bacteria	730	Haemophilus ducreyi
	Ⅲ	Bacteria	726	Haemophilus haemolyticus
	Ⅲ	Bacteria	729	Haemophilus parainfluenzae
	Ⅲ	Bacteria	154046	Hungatella hathewayi
	Ⅲ	Bacteria	504	Kingella kingae
	Ⅲ	Bacteria	548	Klebsiella aerogenes
	Ⅲ	Bacteria	1134687	Klebsiella michiganensis
	Ⅲ	Bacteria	571	Klebsiella oxytoca
	Ⅲ	Bacteria	1463165	Klebsiella quasipneumoniae
	Ⅲ	Bacteria	244366	Klebsiella variicola
	Ⅲ	Bacteria	28082	Legionella anisa
	Ⅲ	Bacteria	28084	Legionella cherrii
	Ⅲ	Bacteria	450	Legionella longbeachae
	Ⅲ	Bacteria	40542	Leptotrichia buccalis
	Ⅲ	Bacteria	2098	Metamycoplasma hominis
	Ⅲ	Bacteria	35519	Mogibacterium timidum
	Ⅲ	Bacteria	480	Moraxella catarrhalis
	Ⅲ	Bacteria	582	Morganella morganii
	Ⅲ	Bacteria	1962118	Mycobacterium abscessus subsp. massiliense
	Ⅲ	Bacteria	425468	Mycobacterium arosiense
	Ⅲ	Bacteria	1790	Mycobacterium asiaticum
	Ⅲ	Bacteria	564198	Mycobacterium bacteremicum
	Ⅲ	Bacteria	56425	Mycobacterium bohemicum
	Ⅲ	Bacteria	43348	Mycobacterium branderi
	Ⅲ	Bacteria	146020	Mycobacterium brisbanense
	Ⅲ	Bacteria	228230	Mycobacterium canariasense
	Ⅲ	Bacteria	28045	Mycobacterium celatum
	Ⅲ	Bacteria	1774	Mycobacterium chelonae
	Ⅲ	Bacteria	339268	Mycobacterium colombiense
	Ⅲ	Bacteria	44010	Mycobacterium conspicuum
	Ⅲ	Bacteria	258533	Mycobacterium cosmeticum
	Ⅲ	Bacteria	292462	Mycobacterium florentinum
	Ⅲ	Bacteria	1766	Mycobacterium fortuitum
	Ⅲ	Bacteria	1777	Mycobacterium gastri
	Ⅲ	Bacteria	36812	Mycobacterium genavense
	Ⅲ	Bacteria	134601	Mycobacterium goodii
	Ⅲ	Bacteria	1778	Mycobacterium gordonae
	Ⅲ	Bacteria	110505	Mycobacterium heckeshornense
	Ⅲ	Bacteria	83262	Mycobacterium immunogenum
	Ⅲ	Bacteria	28445	Mycobacterium intermedium
	Ⅲ	Bacteria	222805	Mycobacterium intracellulare subsp. chimaera
	Ⅲ	Bacteria	912594	Mycobacterium iranicum
	Ⅲ	Bacteria	354243	Mycobacterium kumamotonensis
	Ⅲ	Bacteria	141349	Mycobacterium lentiflavum
	Ⅲ	Bacteria	480418	Mycobacterium lepromatosis
	Ⅲ	Bacteria	53462	Mycobacterium mageritense
	Ⅲ	Bacteria	1780	Mycobacterium malmoense
	Ⅲ	Bacteria	701042	Mycobacterium marseillense
	Ⅲ	Bacteria	56689	Mycobacterium mucogenicum
	Ⅲ	Bacteria	1795	Mycobacterium neoaurum
	Ⅲ	Bacteria	146018	Mycobacterium neworleansense
	Ⅲ	Bacteria	1782	Mycobacterium nonchromogenicus
	Ⅲ	Bacteria	59813	Mycobacterium novocastrense
	Ⅲ	Bacteria	1138383	Mycobacterium paraintracellulare
	Ⅲ	Bacteria	240125	Mycobacterium parascrofulaceum
	Ⅲ	Bacteria	43304	Mycobacterium peregrinum
	Ⅲ	Bacteria	1783	Mycobacterium scrofulaceum
	Ⅲ	Bacteria	98668	Mycobacterium septicum
	Ⅲ	Bacteria	29313	Mycobacterium shimoidei
	Ⅲ	Bacteria	1784	Mycobacterium simiae
	Ⅲ	Bacteria	1772	Mycobacterium smegmatis
	Ⅲ	Bacteria	1787	Mycobacterium szulgai
	Ⅲ	Bacteria	1788	Mycobacterium terrae
	Ⅲ	Bacteria	701043	Mycobacterium timonense
	Ⅲ	Bacteria	47839	Mycobacterium triplex
	Ⅲ	Bacteria	75922	Mycobacterium tusciae
	Ⅲ	Bacteria	1809	Mycobacterium ulcerans
	Ⅲ	Bacteria	547163	Mycobacterium vulneris
	Ⅲ	Bacteria	59750	Mycobacterium wolinskyi
	Ⅲ	Bacteria	1789	Mycobacterium xenopi
	Ⅲ	Bacteria	1797	Mycobacterium thermoresistibile
	Ⅲ	Bacteria	2097	Mycoplasmoides genitalium
	Ⅲ	Bacteria	326522	Neisseria animaloris
	Ⅲ	Bacteria	493	Neisseria canis
	Ⅲ	Bacteria	496	Neisseria macacae
	Ⅲ	Bacteria	28449	Neisseria subflava
	Ⅲ	Bacteria	28091	Neisseria weaveri
	Ⅲ	Bacteria	326523	Neisseria zoodegmatis
	Ⅲ	Bacteria	120957	Nocardia abscessus
	Ⅲ	Bacteria	134964	Nocardia africana
	Ⅲ	Bacteria	209252	Nocardia asiatica
	Ⅲ	Bacteria	1824	Nocardia asteroides
	Ⅲ	Bacteria	95162	Nocardia beijingensis
	Ⅲ	Bacteria	37326	Nocardia brasiliensis
	Ⅲ	Bacteria	257281	Nocardia concava
	Ⅲ	Bacteria	135487	Nocardia cyriacigeorgica
	Ⅲ	Bacteria	290231	Nocardia exalbida
	Ⅲ	Bacteria	228599	Nocardia higoensis
	Ⅲ	Bacteria	279262	Nocardia mexicana
	Ⅲ	Bacteria	236511	Nocardia neocaledoniensis
	Ⅲ	Bacteria	209249	Nocardia niigatensis
	Ⅲ	Bacteria	37330	Nocardia nova
	Ⅲ	Bacteria	1823	Nocardia otitidiscaviarum
	Ⅲ	Bacteria	114259	Nocardia paucivorans
	Ⅲ	Bacteria	45979	Nocardia pseudobrasiliensis
	Ⅲ	Bacteria	455432	Nocardia terpenica
	Ⅲ	Bacteria	37333	Nocardia transvalensis
	Ⅲ	Bacteria	132249	Nocardia veterana
	Ⅲ	Bacteria	480035	Nocardia wallacei
	Ⅲ	Bacteria	53437	Nocardiopsis alba
	Ⅲ	Bacteria	2014	Nocardiopsis dassonvillei
	Ⅲ	Bacteria	549	Pantoea agglomerans
	Ⅲ	Bacteria	33033	Parvimonas micra
	Ⅲ	Bacteria	753	Pasteurella canis
	Ⅲ	Bacteria	754	Pasteurella dagmatis
	Ⅲ	Bacteria	747	Pasteurella multocida
	Ⅲ	Bacteria	1258	Peptoniphilus asaccharolyticus
	Ⅲ	Bacteria	755172	Peptoniphilus coxii
	Ⅲ	Bacteria	507750	Peptoniphilus duerdenii
	Ⅲ	Bacteria	54005	Peptoniphilus harei
	Ⅲ	Bacteria	33030	Peptoniphilus indolicus
	Ⅲ	Bacteria	33031	Peptoniphilus lacrimalis
	Ⅲ	Bacteria	1175452	Peptoniphilus rhinitidis
	Ⅲ	Bacteria	1465757	Peptoniphilus senegalensis
	Ⅲ	Bacteria	1261	Peptostreptococcus anaerobius
	Ⅲ	Bacteria	703	Plesiomonas shigelloides
	Ⅲ	Bacteria	837	Porphyromonas gingivalis
	Ⅲ	Bacteria	28132	Prevotella melaninogenica
	Ⅲ	Bacteria	584	Proteus mirabilis
	Ⅲ	Bacteria	102862	Proteus penneri
	Ⅲ	Bacteria	585	Proteus vulgaris
	Ⅲ	Bacteria	287	Pseudomonas aeruginosa
	Ⅲ	Bacteria	45262	Rickettsia aeschlimannii
	Ⅲ	Bacteria	42862	Rickettsia felis
	Ⅲ	Bacteria	35789	Rickettsia helvetica
	Ⅲ	Bacteria	109232	Rickettsia monacensis
	Ⅲ	Bacteria	33991	Rickettsia montanensis
	Ⅲ	Bacteria	1105106	Rickettsia philipii
	Ⅲ	Bacteria	35793	Rickettsia sibirica
	Ⅲ	Bacteria	785	Rickettsia typhi
	Ⅲ	Bacteria	758	Rodentibacter pneumotropicus
	Ⅲ	Bacteria	204525	Roseomonas cervicalis
	Ⅲ	Bacteria	207340	Roseomonas mucosa
	Ⅲ	Bacteria	43675	Rothia mucilaginosa
	Ⅲ	Bacteria	54736	Salmonella bongori
	Ⅲ	Bacteria	1660	Schaalia odontolytica
	Ⅲ	Bacteria	614	Serratia liquefaciens
	Ⅲ	Bacteria	615	Serratia marcescens
	Ⅲ	Bacteria	621	Shigella boydii
	Ⅲ	Bacteria	622	Shigella dysenteriae
	Ⅲ	Bacteria	623	Shigella flexneri
	Ⅲ	Bacteria	624	Shigella sonnei
	Ⅲ	Bacteria	1280	Staphylococcus aureus
	Ⅲ	Bacteria	28035	Staphylococcus lugdunensis
	Ⅲ	Bacteria	40324	Stenotrophomonas maltophilia
	Ⅲ	Bacteria	34105	Streptobacillus moniliformis
	Ⅲ	Bacteria	1311	Streptococcus agalactiae
	Ⅲ	Bacteria	1328	Streptococcus anginosus
	Ⅲ	Bacteria	76860	Streptococcus constellatus
	Ⅲ	Bacteria	1334	Streptococcus dysgalactiae
	Ⅲ	Bacteria	1346	Streptococcus iniae
	Ⅲ	Bacteria	1338	Streptococcus intermedius
	Ⅲ	Bacteria	28037	Streptococcus mitis
	Ⅲ	Bacteria	1313	Streptococcus pneumoniae
	Ⅲ	Bacteria	1314	Streptococcus pyogenes
	Ⅲ	Bacteria	1307	Streptococcus suis
	Ⅲ	Bacteria	451	Tatlockia micdadei
	Ⅲ	Bacteria	168	Treponema pallidum subsp. pertenue
	Ⅲ	Bacteria	2039	Tropheryma whipplei
	Ⅲ	Bacteria	663	Vibrio alginolyticus
	Ⅲ	Bacteria	676	Vibrio fluvialis
	Ⅲ	Bacteria	29494	Vibrio furnissii
	Ⅲ	Bacteria	1481663	Vibrio metoecus
	Ⅲ	Bacteria	28172	Vibrio metschnikovii
	Ⅲ	Bacteria	670	Vibrio parahaemolyticus
	Ⅲ	Bacteria	630	Yersinia enterocolitica
	Ⅲ	Bacteria	28152	Yersinia kristensenii
	Ⅲ	Fungi	5599	Alternaria alternata
	Ⅲ	Fungi	45303	Alternaria infectoria
	Ⅲ	Fungi	46634	Aureobasidium melanogenum
	Ⅲ	Fungi	5580	Aureobasidium pullulans
	Ⅲ	Fungi	5039	Blastomyces dermatitidis
	Ⅲ	Fungi	40559	Botrytis cinerea
	Ⅲ	Fungi	89940	Cladophialophora bantiana
	Ⅲ	Fungi	36911	Clavispora lusitaniae
	Ⅲ	Fungi	5501	Coccidioides immitis
	Ⅲ	Fungi	199306	Coccidioides posadasii
	Ⅲ	Fungi	155726	Cunninghamella blakesleeana
	Ⅲ	Fungi	76405	Cunninghamella echinulata
	Ⅲ	Fungi	4853	Cunninghamella elegans
	Ⅲ	Fungi	5970	Exophiala dermatitidis
	Ⅲ	Fungi	91928	Exophiala spinifera
	Ⅲ	Fungi	86057	Fonsecaea compacta
	Ⅲ	Fungi	1367422	Fonsecaea erecta
	Ⅲ	Fungi	254056	Fonsecaea monophora
	Ⅲ	Fungi	979981	Fonsecaea multimorphosa
	Ⅲ	Fungi	856822	Fonsecaea nubica
	Ⅲ	Fungi	40355	Fonsecaea pedrosoi
	Ⅲ	Fungi	1673728	Fonsecaea pugnacius
	Ⅲ	Fungi	91943	Hortaea werneckii
	Ⅲ	Fungi	34356	Kodamaea ohmeri
	Ⅲ	Fungi	688394	Lichtheimia ramosa
	Ⅲ	Fungi	36914	Lodderomyces elongisporus
	Ⅲ	Fungi	100816	Madurella mycetomatis
	Ⅲ	Fungi	1095183	Magnusiomyces capitatus
	Ⅲ	Fungi	2496157	Magnusiomyces clavatus
	Ⅲ	Fungi	44077	Magnusiomyces ingens
	Ⅲ	Fungi	43963	Magnusiomyces magnusii
	Ⅲ	Fungi	1232584	Magnusiomyces tetraspermus
	Ⅲ	Fungi	1514897	Malassezia arunalokei
	Ⅲ	Fungi	1381934	Malassezia caprae
	Ⅲ	Fungi	948313	Malassezia cuniculi
	Ⅲ	Fungi	169489	Malassezia dermatis
	Ⅲ	Fungi	1381935	Malassezia equina
	Ⅲ	Fungi	55194	Malassezia furfur
	Ⅲ	Fungi	76773	Malassezia globosa
	Ⅲ	Fungi	223818	Malassezia japonica
	Ⅲ	Fungi	180528	Malassezia nana
	Ⅲ	Fungi	76774	Malassezia obtusa
	Ⅲ	Fungi	77020	Malassezia pachydermatis
	Ⅲ	Fungi	76775	Malassezia restricta
	Ⅲ	Fungi	76776	Malassezia slooffiae
	Ⅲ	Fungi	76777	Malassezia sympodialis
	Ⅲ	Fungi	253288	Malassezia yamatoensis
	Ⅲ	Fungi	66948	Meyerozyma caribbica
	Ⅲ	Fungi	374178	Meyerozyma carpophila
	Ⅲ	Fungi	63405	Microsporum canis
	Ⅲ	Fungi	64623	Mucor indicus
	Ⅲ	Fungi	713888	Mucor irregularis
	Ⅲ	Fungi	100951	Naganishia albida
	Ⅲ	Fungi	3111	Prototheca wickerhamii
	Ⅲ	Fungi	3112	Prototheca zopfii
	Ⅲ	Fungi	114742	Pythium insidiosum
	Ⅲ	Fungi	86832	Rhodotorula dairenensis
	Ⅲ	Fungi	5535	Rhodotorula glutinis
	Ⅲ	Fungi	5537	Rhodotorula mucilaginosa
	Ⅲ	Fungi	227046	Scolecobasidium constrictum
	Ⅲ	Fungi	228895	Scolecobasidium humicola
	Ⅲ	Fungi	262132	Scolecobasidium tshawytschae
	Ⅲ	Fungi	82512	Trichosporon aquatile
	Ⅲ	Fungi	82508	Trichosporon asahii
	Ⅲ	Fungi	82511	Trichosporon asteroides
	Ⅲ	Fungi	5553	Trichosporon beigelii
	Ⅲ	Fungi	82509	Trichosporon coremiiforme
	Ⅲ	Fungi	578081	Trichosporon dohaense
	Ⅲ	Fungi	82510	Trichosporon faecale
	Ⅲ	Fungi	82517	Trichosporon inkin
	Ⅲ	Fungi	85853	Trichosporon japonicum
	Ⅲ	Fungi	82524	Trichosporon ovoides
	Ⅲ	Fungi	253628	Verruconis gallopava
	Ⅲ	DNA virus	1891762	Betapolyomavirus hominis
	Ⅲ	DNA virus	10533	Human adenovirus 1
	Ⅲ	DNA virus	10541	Human adenovirus 11
	Ⅲ	DNA virus	28282	Human adenovirus 12
	Ⅲ	DNA virus	10521	Human adenovirus 14
	Ⅲ	DNA virus	28276	Human adenovirus 15
	Ⅲ	DNA virus	31544	Human adenovirus 16
	Ⅲ	DNA virus	46922	Human adenovirus 17
	Ⅲ	DNA virus	10528	Human adenovirus 18
	Ⅲ	DNA virus	28278	Human adenovirus 19
	Ⅲ	DNA virus	10515	Human adenovirus 2
	Ⅲ	DNA virus	46923	Human adenovirus 20
	Ⅲ	DNA virus	32608	Human adenovirus 21
	Ⅲ	DNA virus	46924	Human adenovirus 22
	Ⅲ	DNA virus	46925	Human adenovirus 23
	Ⅲ	DNA virus	46926	Human adenovirus 24
	Ⅲ	DNA virus	46927	Human adenovirus 25
	Ⅲ	DNA virus	46928	Human adenovirus 26
	Ⅲ	DNA virus	46929	Human adenovirus 27
	Ⅲ	DNA virus	46930	Human adenovirus 28
	Ⅲ	DNA virus	46931	Human adenovirus 29
	Ⅲ	DNA virus	46932	Human adenovirus 30
	Ⅲ	DNA virus	10529	Human adenovirus 31
	Ⅲ	DNA virus	46933	Human adenovirus 32
	Ⅲ	DNA virus	46934	Human adenovirus 33
	Ⅲ	DNA virus	10548	Human adenovirus 34
	Ⅲ	DNA virus	10522	Human adenovirus 35
	Ⅲ	DNA virus	46936	Human adenovirus 36
	Ⅲ	DNA virus	46943	Human adenovirus 38
	Ⅲ	DNA virus	46935	Human adenovirus 39
	Ⅲ	DNA virus	28284	Human adenovirus 40
	Ⅲ	DNA virus	10524	Human adenovirus 41
	Ⅲ	DNA virus	46937	Human adenovirus 42
	Ⅲ	DNA virus	46938	Human adenovirus 43
	Ⅲ	DNA virus	46939	Human adenovirus 44
	Ⅲ	DNA virus	46940	Human adenovirus 45
	Ⅲ	DNA virus	46941	Human adenovirus 46
	Ⅲ	DNA virus	46942	Human adenovirus 47
	Ⅲ	DNA virus	39641	Human adenovirus 48
	Ⅲ	DNA virus	218120	Human adenovirus 49
	Ⅲ	DNA virus	28285	Human adenovirus 5
	Ⅲ	DNA virus	107462	Human adenovirus 50
	Ⅲ	DNA virus	245072	Human adenovirus 51
	Ⅲ	DNA virus	332179	Human adenovirus 52
	Ⅲ	DNA virus	556926	Human adenovirus 53
	Ⅲ	DNA virus	651580	Human adenovirus 54
	Ⅲ	DNA virus	714978	Human adenovirus 55
	Ⅲ	DNA virus	880565	Human adenovirus 56
	Ⅲ	DNA virus	879186	Human adenovirus 57
	Ⅲ	DNA virus	980087	Human adenovirus 58
	Ⅲ	DNA virus	10534	Human adenovirus 6
	Ⅲ	DNA virus	1091198	Human adenovirus 60a
	Ⅲ	DNA virus	1069441	Human adenovirus 61
	Ⅲ	DNA virus	1091197	Human adenovirus 62
	Ⅲ	DNA virus	1124795	Human adenovirus 63
	Ⅲ	DNA virus	1145295	Human adenovirus 64
	Ⅲ	DNA virus	1094363	Human adenovirus 65
	Ⅲ	DNA virus	1337398	Human adenovirus 66
	Ⅲ	DNA virus	1101371	Human adenovirus 67
	Ⅲ	DNA virus	1096763	Human adenovirus 68
	Ⅲ	DNA virus	1604283	Human adenovirus 69
	Ⅲ	DNA virus	10519	Human adenovirus 7
	Ⅲ	DNA virus	1643649	Human adenovirus 71
	Ⅲ	DNA virus	1972755	Human adenovirus 81
	Ⅲ	DNA virus	3033760	Human adenovirus 89
	Ⅲ	DNA virus	45659	Human adenovirus B3
	Ⅲ	DNA virus	28275	Human adenovirus D10
	Ⅲ	DNA virus	46921	Human adenovirus D13
	Ⅲ	DNA virus	52275	Human adenovirus D37
	Ⅲ	DNA virus	31545	Human adenovirus D8
	Ⅲ	DNA virus	10527	Human adenovirus D9
	Ⅲ	DNA virus	28280	Human adenovirus E4
	Ⅲ	DNA virus	10298	Human alphaherpesvirus 1
	Ⅲ	DNA virus	10310	Human alphaherpesvirus 2
	Ⅲ	DNA virus	10335	Human alphaherpesvirus 3
	Ⅲ	DNA virus	32603	Human betaherpesvirus 6A
	Ⅲ	DNA virus	32604	Human betaherpesvirus 6B
	Ⅲ	DNA virus	10372	Human betaherpesvirus 7
	Ⅲ	DNA virus	689403	Human bocavirus 1
	Ⅲ	DNA virus	72197	Human erythrovirus V9
	Ⅲ	DNA virus	10376	Human gammaherpesvirus 4
	Ⅲ	DNA virus	37296	Human gammaherpesvirus 8
	Ⅲ	DNA virus	129875	Human mastadenovirus A
	Ⅲ	DNA virus	108098	Human mastadenovirus B
	Ⅲ	DNA virus	129951	Human mastadenovirus C
	Ⅲ	DNA virus	130310	Human mastadenovirus D
	Ⅲ	DNA virus	130308	Human mastadenovirus E
	Ⅲ	DNA virus	130309	Human mastadenovirus F
	Ⅲ	DNA virus	536079	Human mastadenovirus G
	Ⅲ	DNA virus	10798	Human parvovirus B19
	Ⅲ	DNA virus	10632	JC polyomavirus
	Ⅲ	DNA virus	493803	Merkel cell polyomavirus
	Ⅲ	DNA virus	10279	Molluscum contagiosum virus
	Ⅲ	DNA virus	10244	Monkeypox virus
	Ⅲ	DNA virus	1277649	STL polyomavirus
	Ⅲ	RNA virus	568715	Astrovirus MLB1
	Ⅲ	RNA virus	683172	Astrovirus MLB2
	Ⅲ	RNA virus	1247114	Astrovirus MLB3
	Ⅲ	RNA virus	645687	Astrovirus VA1
	Ⅲ	RNA virus	683174	Astrovirus VA3
	Ⅲ	RNA virus	1247113	Astrovirus VA4
	Ⅲ	RNA virus	11020	Barmah Forest virus
	Ⅲ	RNA virus	1213620	Bhanja virus
	Ⅲ	RNA virus	37124	Chikungunya virus
	Ⅲ	RNA virus	46839	Colorado tick fever virus
	Ⅲ	RNA virus	42779	Coxsackievirus A1
	Ⅲ	RNA virus	42769	Coxsackievirus A10
	Ⅲ	RNA virus	42770	Coxsackievirus A11
	Ⅲ	RNA virus	42771	Coxsackievirus A12
	Ⅲ	RNA virus	42772	Coxsackievirus A13
	Ⅲ	RNA virus	42773	Coxsackievirus A14
	Ⅲ	RNA virus	31704	Coxsackievirus A16
	Ⅲ	RNA virus	42775	Coxsackievirus A17
	Ⅲ	RNA virus	42778	Coxsackievirus A19
	Ⅲ	RNA virus	33757	Coxsackievirus A2
	Ⅲ	RNA virus	42782	Coxsackievirus A20
	Ⅲ	RNA virus	12069	Coxsackievirus A21
	Ⅲ	RNA virus	42783	Coxsackievirus A22
	Ⅲ	RNA virus	12089	Coxsackievirus A24
	Ⅲ	RNA virus	42784	Coxsackievirus A3
	Ⅲ	RNA virus	42785	Coxsackievirus A4
	Ⅲ	RNA virus	42786	Coxsackievirus A5
	Ⅲ	RNA virus	86107	Coxsackievirus A6
	Ⅲ	RNA virus	42787	Coxsackievirus A7
	Ⅲ	RNA virus	42788	Coxsackievirus A8
	Ⅲ	RNA virus	12067	Coxsackievirus A9
	Ⅲ	RNA virus	12071	Coxsackievirus B1
	Ⅲ	RNA virus	82639	Coxsackievirus B2
	Ⅲ	RNA virus	12072	Coxsackievirus B3
	Ⅲ	RNA virus	12073	Coxsackievirus B4
	Ⅲ	RNA virus	12074	Coxsackievirus B5
	Ⅲ	RNA virus	74561	Coxsackievirus B6
	Ⅲ	RNA virus	46633	Echovirus E1
	Ⅲ	RNA virus	12078	Echovirus E11
	Ⅲ	RNA virus	35293	Echovirus E12
	Ⅲ	RNA virus	47501	Echovirus E13
	Ⅲ	RNA virus	47502	Echovirus E14
	Ⅲ	RNA virus	47503	Echovirus E15
	Ⅲ	RNA virus	47504	Echovirus E16
	Ⅲ	RNA virus	47505	Echovirus E17
	Ⅲ	RNA virus	47506	Echovirus E18
	Ⅲ	RNA virus	47507	Echovirus E19
	Ⅲ	RNA virus	35294	Echovirus E2
	Ⅲ	RNA virus	47508	Echovirus E20
	Ⅲ	RNA virus	47509	Echovirus E21
	Ⅲ	RNA virus	47510	Echovirus E24
	Ⅲ	RNA virus	45101	Echovirus E25
	Ⅲ	RNA virus	47511	Echovirus E26
	Ⅲ	RNA virus	45999	Echovirus E27
	Ⅲ	RNA virus	47512	Echovirus E29
	Ⅲ	RNA virus	47516	Echovirus E3
	Ⅲ	RNA virus	41846	Echovirus E30
	Ⅲ	RNA virus	47513	Echovirus E31
	Ⅲ	RNA virus	47514	Echovirus E32
	Ⅲ	RNA virus	47515	Echovirus E33
	Ⅲ	RNA virus	35295	Echovirus E4
	Ⅲ	RNA virus	40280	Echovirus E5
	Ⅲ	RNA virus	12062	Echovirus E6
	Ⅲ	RNA virus	46018	Echovirus E7
	Ⅲ	RNA virus	47517	Echovirus E8
	Ⅲ	RNA virus	12060	Echovirus E9
	Ⅲ	RNA virus	138948	Enterovirus A
	Ⅲ	RNA virus	2760809	Enterovirus A114
	Ⅲ	RNA virus	1530250	Enterovirus A119
	Ⅲ	RNA virus	1435148	Enterovirus A120
	Ⅲ	RNA virus	2487724	Enterovirus A121
	Ⅲ	RNA virus	2870394	Enterovirus A123
	Ⅲ	RNA virus	2870395	Enterovirus A124
	Ⅲ	RNA virus	2884179	Enterovirus A125
	Ⅲ	RNA virus	39054	Enterovirus A71
	Ⅲ	RNA virus	306588	Enterovirus A76
	Ⅲ	RNA virus	306586	Enterovirus A89
	Ⅲ	RNA virus	297248	Enterovirus A90
	Ⅲ	RNA virus	306587	Enterovirus A91
	Ⅲ	RNA virus	469959	Enterovirus A92
	Ⅲ	RNA virus	138949	Enterovirus B
	Ⅲ	RNA virus	325447	Enterovirus B100
	Ⅲ	RNA virus	408681	enterovirus B101
	Ⅲ	RNA virus	1248136	Enterovirus B106
	Ⅲ	RNA virus	2487725	Enterovirus B107
	Ⅲ	RNA virus	2760810	enterovirus B110
	Ⅲ	RNA virus	1442164	Enterovirus B111
	Ⅲ	RNA virus	2760811	enterovirus B112
	Ⅲ	RNA virus	2760812	enterovirus B113
	Ⅲ	RNA virus	171720	Enterovirus B69
	Ⅲ	RNA virus	200154	Enterovirus B73
	Ⅲ	RNA virus	222889	Enterovirus B74
	Ⅲ	RNA virus	282345	Enterovirus B75
	Ⅲ	RNA virus	222887	Enterovirus B77
	Ⅲ	RNA virus	222888	enterovirus B78
	Ⅲ	RNA virus	2760813	enterovirus B79
	Ⅲ	RNA virus	318563	Enterovirus B80
	Ⅲ	RNA virus	318564	Enterovirus B81
	Ⅲ	RNA virus	318565	Enterovirus B82
	Ⅲ	RNA virus	318566	Enterovirus B83
	Ⅲ	RNA virus	318567	Enterovirus B84
	Ⅲ	RNA virus	318568	Enterovirus B85
	Ⅲ	RNA virus	318569	Enterovirus B86
	Ⅲ	RNA virus	318570	Enterovirus B87
	Ⅲ	RNA virus	318571	Enterovirus B88
	Ⅲ	RNA virus	991902	enterovirus B93
	Ⅲ	RNA virus	325446	Enterovirus B97
	Ⅲ	RNA virus	582384	Enterovirus B98
	Ⅲ	RNA virus	138950	Enterovirus C
	Ⅲ	RNA virus	2760818	enterovirus C102
	Ⅲ	RNA virus	2650411	Enterovirus C104
	Ⅲ	RNA virus	2749421	Enterovirus C105
	Ⅲ	RNA virus	861519	Enterovirus C109
	Ⅲ	RNA virus	2691036	Enterovirus C113
	Ⅲ	RNA virus	1134340	Enterovirus C116
	Ⅲ	RNA virus	2760819	Enterovirus C117
	Ⅲ	RNA virus	2760820	enterovirus C118
	Ⅲ	RNA virus	1295562	Enterovirus C95
	Ⅲ	RNA virus	325445	Enterovirus C96
	Ⅲ	RNA virus	1295563	Enterovirus C99
	Ⅲ	RNA virus	138951	Enterovirus D
	Ⅲ	RNA virus	1141754	enterovirus D111
	Ⅲ	RNA virus	2763913	enterovirus D120
	Ⅲ	RNA virus	42789	enterovirus D68
	Ⅲ	RNA virus	12090	enterovirus D70
	Ⅲ	RNA virus	2015550	enterovirus D94
	Ⅲ	RNA virus	2083198	Everglades virus
	Ⅲ	RNA virus	12110	Foot-and-mouth disease virus
	Ⅲ	RNA virus	352769	H10N1 subtype
	Ⅲ	RNA virus	402585	H10N2 subtype
	Ⅲ	RNA virus	222772	H10N4 subtype
	Ⅲ	RNA virus	183666	H10N5 subtype
	Ⅲ	RNA virus	352771	H10N6 subtype
	Ⅲ	RNA virus	102801	H10N7 subtype
	Ⅲ	RNA virus	136506	H10N9 subtype
	Ⅲ	RNA virus	127960	H11N1 subtype
	Ⅲ	RNA virus	286294	H11N2 subtype
	Ⅲ	RNA virus	352772	H11N3 subtype
	Ⅲ	RNA virus	286292	H11N4 subtype
	Ⅲ	RNA virus	475601	H11N5 subtype
	Ⅲ	RNA virus	195471	H11N6 subtype
	Ⅲ	RNA virus	437442	H11N7 subtype
	Ⅲ	RNA virus	129771	H11N8 subtype
	Ⅲ	RNA virus	129772	H11N9 subtype
	Ⅲ	RNA virus	142949	H12N1 subtype
	Ⅲ	RNA virus	397549	H12N2 subtype
	Ⅲ	RNA virus	546801	H12N3 subtype
	Ⅲ	RNA virus	142947	H12N4 subtype
	Ⅲ	RNA virus	142951	H12N5 subtype
	Ⅲ	RNA virus	416802	H12N6 subtype
	Ⅲ	RNA virus	575460	H12N7 subtype
	Ⅲ	RNA virus	286293	H12N8 subtype
	Ⅲ	RNA virus	352773	H12N9 subtype
	Ⅲ	RNA virus	656062	H13N1 subtype
	Ⅲ	RNA virus	286281	H13N2 subtype
	Ⅲ	RNA virus	222773	H13N3 subtype
	Ⅲ	RNA virus	1396558	H13N4 subtype
	Ⅲ	RNA virus	150171	H13N6 subtype
	Ⅲ	RNA virus	286280	H13N7 subtype
	Ⅲ	RNA virus	546800	H13N8 subtype
	Ⅲ	RNA virus	352774	H13N9 subtype
	Ⅲ	RNA virus	1346489	H14N2 subtype
	Ⅲ	RNA virus	488106	H14N3 subtype
	Ⅲ	RNA virus	1962117	H14N4 subtype
	Ⅲ	RNA virus	309433	H14N5 subtype
	Ⅲ	RNA virus	309405	H14N6 subtype
	Ⅲ	RNA virus	1826661	H14N7 subtype
	Ⅲ	RNA virus	1261419	H14N8 subtype
	Ⅲ	RNA virus	359920	H15N2 subtype
	Ⅲ	RNA virus	1084500	H15N4 subtype
	Ⅲ	RNA virus	2004355	H15N5 subtype
	Ⅲ	RNA virus	447195	H15N6 subtype
	Ⅲ	RNA virus	1569252	H15N7 subtype
	Ⅲ	RNA virus	173712	H15N8 subtype
	Ⅲ	RNA virus	173714	H15N9 subtype
	Ⅲ	RNA virus	304360	H16N3 subtype
	Ⅲ	RNA virus	2004353	H16N8 subtype
	Ⅲ	RNA virus	1313083	H16N9 subtype
	Ⅲ	RNA virus	1129344	H17N10 subtype
	Ⅲ	RNA virus	1249503	H18N11 subtype
	Ⅲ	RNA virus	286279	H1N3 subtype
	Ⅲ	RNA virus	352775	H1N4 subtype
	Ⅲ	RNA virus	352776	H1N5 subtype
	Ⅲ	RNA virus	222770	H1N6 subtype
	Ⅲ	RNA virus	571502	H1N7 subtype
	Ⅲ	RNA virus	385680	H1N8 subtype
	Ⅲ	RNA virus	170500	H1N9 subtype
	Ⅲ	RNA virus	114730	H2N1 subtype
	Ⅲ	RNA virus	114731	H2N3 subtype
	Ⅲ	RNA virus	352777	H2N4 subtype
	Ⅲ	RNA virus	282134	H2N5 subtype
	Ⅲ	RNA virus	370290	H2N6 subtype
	Ⅲ	RNA virus	286284	H2N7 subtype
	Ⅲ	RNA virus	114732	H2N8 subtype
	Ⅲ	RNA virus	114733	H2N9 subtype
	Ⅲ	RNA virus	157802	H3N1 subtype
	Ⅲ	RNA virus	215851	H3N3 subtype
	Ⅲ	RNA virus	136477	H3N4 subtype
	Ⅲ	RNA virus	136481	H3N5 subtype
	Ⅲ	RNA virus	215855	H3N6 subtype
	Ⅲ	RNA virus	547380	H3N7 subtype
	Ⅲ	RNA virus	333276	H3N9 subtype
	Ⅲ	RNA virus	282148	H4N1 subtype
	Ⅲ	RNA virus	299327	H4N2 subtype
	Ⅲ	RNA virus	286286	H4N3 subtype
	Ⅲ	RNA virus	222768	H4N4 subtype
	Ⅲ	RNA virus	309406	H4N5 subtype
	Ⅲ	RNA virus	102800	H4N6 subtype
	Ⅲ	RNA virus	418387	H4N7 subtype
	Ⅲ	RNA virus	129779	H4N8 subtype
	Ⅲ	RNA virus	284164	H4N9 subtype
	Ⅲ	RNA virus	119221	H5N3 subtype
	Ⅲ	RNA virus	342224	H5N4 subtype
	Ⅲ	RNA virus	465975	H5N5 subtype
	Ⅲ	RNA virus	273303	H5N7 subtype
	Ⅲ	RNA virus	140020	H5N9 subtype
	Ⅲ	RNA virus	119213	H6N2 subtype
	Ⅲ	RNA virus	333277	H6N3 subtype
	Ⅲ	RNA virus	184002	H6N4 subtype
	Ⅲ	RNA virus	184006	H6N5 subtype
	Ⅲ	RNA virus	222769	H6N6 subtype
	Ⅲ	RNA virus	184012	H6N7 subtype
	Ⅲ	RNA virus	184009	H6N8 subtype
	Ⅲ	RNA virus	129778	H6N9 subtype
	Ⅲ	RNA virus	286295	H7N5 subtype
	Ⅲ	RNA virus	476651	H7N6 subtype
	Ⅲ	RNA virus	119217	H7N8 subtype
	Ⅲ	RNA virus	571503	H8N1 subtype
	Ⅲ	RNA virus	402586	H8N2 subtype
	Ⅲ	RNA virus	475602	H8N3 subtype
	Ⅲ	RNA virus	142943	H8N4 subtype
	Ⅲ	RNA virus	311174	H8N5 subtype
	Ⅲ	RNA virus	1316904	H8N6 subtype
	Ⅲ	RNA virus	551228	H8N7 subtype
	Ⅲ	RNA virus	1082910	H8N8 subtype
	Ⅲ	RNA virus	147762	H9N1 subtype
	Ⅲ	RNA virus	147765	H9N3 subtype
	Ⅲ	RNA virus	352778	H9N4 subtype
	Ⅲ	RNA virus	187402	H9N5 subtype
	Ⅲ	RNA virus	221119	H9N6 subtype
	Ⅲ	RNA virus	147760	H9N7 subtype
	Ⅲ	RNA virus	286287	H9N8 subtype
	Ⅲ	RNA virus	136484	H9N9 subtype
	Ⅲ	RNA virus	11024	Highlands J virus
	Ⅲ	RNA virus	682382	HMO Astrovirus A
	Ⅲ	RNA virus	12456	Human astrovirus 1
	Ⅲ	RNA virus	12701	Human astrovirus 2
	Ⅲ	RNA virus	35740	Human astrovirus 3
	Ⅲ	RNA virus	35300	Human astrovirus 4
	Ⅲ	RNA virus	35741	Human astrovirus 5
	Ⅲ	RNA virus	37130	Human astrovirus 6
	Ⅲ	RNA virus	38950	Human astrovirus 7
	Ⅲ	RNA virus	43358	Human astrovirus 8
	Ⅲ	RNA virus	11137	Human coronavirus 229E
	Ⅲ	RNA virus	290028	Human coronavirus HKU1
	Ⅲ	RNA virus	277944	Human coronavirus NL63
	Ⅲ	RNA virus	31631	Human coronavirus OC43
	Ⅲ	RNA virus	162145	Human metapneumovirus
	Ⅲ	RNA virus	2560525	Human orthorubulavirus 2
	Ⅲ	RNA virus	2560526	Human orthorubulavirus 4
	Ⅲ	RNA virus	12063	Human parechovirus 1
	Ⅲ	RNA virus	941908	Human parechovirus 10
	Ⅲ	RNA virus	941909	Human parechovirus 11
	Ⅲ	RNA virus	1248130	Human parechovirus 12
	Ⅲ	RNA virus	1248133	Human parechovirus 13
	Ⅲ	RNA virus	1001059	Human parechovirus 14
	Ⅲ	RNA virus	1248131	Human parechovirus 15
	Ⅲ	RNA virus	1248134	Human parechovirus 16
	Ⅲ	RNA virus	1906354	Human parechovirus 17
	Ⅲ	RNA virus	1906355	Human parechovirus 18
	Ⅲ	RNA virus	1906356	Human parechovirus 19
	Ⅲ	RNA virus	39085	Human parechovirus 2
	Ⅲ	RNA virus	195055	Human parechovirus 3
	Ⅲ	RNA virus	362784	Human parechovirus 4
	Ⅲ	RNA virus	376148	Human parechovirus 5
	Ⅲ	RNA virus	411152	Human parechovirus 6
	Ⅲ	RNA virus	533185	Human parechovirus 7
	Ⅲ	RNA virus	602074	Human parechovirus 8
	Ⅲ	RNA virus	1248132	Human parechovirus 9
	Ⅲ	RNA virus	12730	Human respirovirus 1
	Ⅲ	RNA virus	11216	Human respirovirus 3
	Ⅲ	RNA virus	11908	Human T-cell lymphotropic virus type 1
	Ⅲ	RNA virus	11909	Human T-lymphotropic virus 2
	Ⅲ	RNA virus	28332	Human T-lymphotropic virus 3
	Ⅲ	RNA virus	318279	Human T-lymphotropic virus 4
	Ⅲ	RNA virus	11520	Influenza B virus
	Ⅲ	RNA virus	11552	Influenza C virus
	Ⅲ	RNA virus	48542	Kyzylagach virus
	Ⅲ	RNA virus	11577	La Crosse virus
	Ⅲ	RNA virus	11623	Lymphocytic choriomeningitis mammarenavirus
	Ⅲ	RNA virus	1440170	Madariaga virus
	Ⅲ	RNA virus	1239565	Mamastrovirus 1
	Ⅲ	RNA virus	1239570	Mamastrovirus 6
	Ⅲ	RNA virus	1239572	Mamastrovirus 8
	Ⅲ	RNA virus	1239573	Mamastrovirus 9
	Ⅲ	RNA virus	60875	Mucambo virus
	Ⅲ	RNA virus	122928	Norovirus GI
	Ⅲ	RNA virus	122929	Norovirus GII
	Ⅲ	RNA virus	262897	Norovirus GIV
	Ⅲ	RNA virus	11983	Norwalk virus
	Ⅲ	RNA virus	1803956	Parechovirus A
	Ⅲ	RNA virus	1459003	Pteropine orthoreovirus
	Ⅲ	RNA virus	147711	Rhinovirus A
	Ⅲ	RNA virus	147712	Rhinovirus B
	Ⅲ	RNA virus	463676	Rhinovirus C
	Ⅲ	RNA virus	380435	Rochambeau virus
	Ⅲ	RNA virus	10912	Rotavirus
	Ⅲ	RNA virus	28876	Rotavirus B
	Ⅲ	RNA virus	36427	Rotavirus C
	Ⅲ	RNA virus	11041	Rubella virus
	Ⅲ	RNA virus	28292	Sandfly fever Sicilian virus
	Ⅲ	RNA virus	11318	Thogotovirus dhoriense
	Ⅲ	RNA virus	11569	Thogotovirus thogotoense
	Ⅲ	RNA virus	11036	Venezuelan equine encephalitis virus
	Ⅲ	RNA virus	11277	Vesicular stomatitis Indiana virus
	Ⅲ	RNA virus	1972576	Vesiculovirus chandipura
	Ⅲ	RNA virus	1972577	Vesiculovirus indiana
	Ⅲ	RNA virus	11082	West Nile virus
	Ⅲ	RNA virus	11089	Yellow fever virus
	Ⅲ	RNA virus	2706560	Zwiesel bat banyangvirus
	Ⅱ	Bacteria	46125	Abiotrophia defectiva
	Ⅱ	Bacteria	291968	Acaricomes phytoseiuli
	Ⅱ	Bacteria	146475	Acetobacter cibinongensis
	Ⅱ	Bacteria	104101	Acetobacter indonesiensis
	Ⅱ	Bacteria	2148	Acholeplasma laidlawii
	Ⅱ	Bacteria	1287736	Achromobacter aegrifaciens
	Ⅱ	Bacteria	1353888	Achromobacter agilis
	Ⅱ	Bacteria	1389935	Achromobacter animicus
	Ⅱ	Bacteria	1353891	Achromobacter deleyi
	Ⅱ	Bacteria	32002	Achromobacter denitrificans
	Ⅱ	Bacteria	1287738	Achromobacter dolens
	Ⅱ	Bacteria	217204	Achromobacter insolitus
	Ⅱ	Bacteria	1287735	Achromobacter insuavis
	Ⅱ	Bacteria	470868	Achromobacter marplatensis
	Ⅱ	Bacteria	1389922	Achromobacter mucicolens
	Ⅱ	Bacteria	1353889	Achromobacter pestifer
	Ⅱ	Bacteria	72556	Achromobacter piechaudii
	Ⅱ	Bacteria	1389932	Achromobacter pulmonis
	Ⅱ	Bacteria	72557	Achromobacter ruhlandii
	Ⅱ	Bacteria	217203	Achromobacter spanius
	Ⅱ	Bacteria	85698	Achromobacter xylosoxidans
	Ⅱ	Bacteria	905	Acidaminococcus fermentans
	Ⅱ	Bacteria	187327	Acidaminococcus intestini
	Ⅱ	Bacteria	1852375	Acidaminococcus massiliensis
	Ⅱ	Bacteria	1871002	Acidaminococcus timonensis
	Ⅱ	Bacteria	437	Acidomonas methanolica
	Ⅱ	Bacteria	80869	Acidovorax citrulli
	Ⅱ	Bacteria	62977	Acinetobacter baylyi ADP1
	Ⅱ	Bacteria	262668	Acinetobacter beijerinckii
	Ⅱ	Bacteria	106648	Acinetobacter bereziniae
	Ⅱ	Bacteria	2420890	Acinetobacter chengduensis
	Ⅱ	Bacteria	280145	Acinetobacter colistiniresistens
	Ⅱ	Bacteria	280147	Acinetobacter courvalinii
	Ⅱ	Bacteria	2136182	Acinetobacter cumulans
	Ⅱ	Bacteria	2730922	Acinetobacter geminorum
	Ⅱ	Bacteria	106649	Acinetobacter guillouiae
	Ⅱ	Bacteria	134534	Acinetobacter gyllenbergii
	Ⅱ	Bacteria	29430	Acinetobacter haemolyticus
	Ⅱ	Bacteria	40214	Acinetobacter johnsonii
	Ⅱ	Bacteria	40215	Acinetobacter junii
	Ⅱ	Bacteria	1785128	Acinetobacter lactucae
	Ⅱ	Bacteria	28090	Acinetobacter lwoffii
	Ⅱ	Bacteria	134533	Acinetobacter parvus
	Ⅱ	Bacteria	40216	Acinetobacter radioresistens
	Ⅱ	Bacteria	108981	Acinetobacter schindleri
	Ⅱ	Bacteria	1530123	Acinetobacter seifertii
	Ⅱ	Bacteria	465797	Acinetobacter septicus
	Ⅱ	Bacteria	487316	Acinetobacter soli
	Ⅱ	Bacteria	1876769	Acinetobacter sp. FDAARGOS_131
	Ⅱ	Bacteria	2420302	Acinetobacter sp. FDAARGOS_495
	Ⅱ	Bacteria	2420307	Acinetobacter sp. FDAARGOS_515
	Ⅱ	Bacteria	2420312	Acinetobacter sp. FDAARGOS_541
	Ⅱ	Bacteria	2420303	Acinetobacter sp. FDAARGOS_558
	Ⅱ	Bacteria	2420304	Acinetobacter sp. FDAARGOS_559
	Ⅱ	Bacteria	2545797	Acinetobacter sp. FDAARGOS_724
	Ⅱ	Bacteria	202955	Acinetobacter tjernbergiae
	Ⅱ	Bacteria	108980	Acinetobacter ursingii
	Ⅱ	Bacteria	52133	Acinetobacter venetianus
	Ⅱ	Bacteria	718	Actinobacillus equuli
	Ⅱ	Bacteria	720	Actinobacillus lignieresii
	Ⅱ	Bacteria	715	Actinobacillus pleuropneumoniae
	Ⅱ	Bacteria	67854	Actinobacillus succinogenes
	Ⅱ	Bacteria	716	Actinobacillus suis
	Ⅱ	Bacteria	723	Actinobacillus ureae
	Ⅱ	Bacteria	202789	Actinobaculum massiliense
	Ⅱ	Bacteria	1657	Actinobaculum suis
	Ⅱ	Bacteria	453573	Actinomadura bangladeshensis
	Ⅱ	Bacteria	392828	Actinomadura chibensis
	Ⅱ	Bacteria	1991	Actinomadura cremea
	Ⅱ	Bacteria	882440	Actinomadura geliboluensis
	Ⅱ	Bacteria	163603	Actinomadura latina
	Ⅱ	Bacteria	1993	Actinomadura madurae
	Ⅱ	Bacteria	134959	Actinomadura mexicana
	Ⅱ	Bacteria	134602	Actinomadura nitritigenes
	Ⅱ	Bacteria	111805	Actinomadura pelletieri
	Ⅱ	Bacteria	1852361	Actinomyces bouchesdurhonensis
	Ⅱ	Bacteria	1658	Actinomyces bovis
	Ⅱ	Bacteria	272548	Actinomyces dentalis
	Ⅱ	Bacteria	544581	Actinomyces johnsonii
	Ⅱ	Bacteria	461393	Actinomyces massiliensis
	Ⅱ	Bacteria	1871028	Actinomyces mediterranea
	Ⅱ	Bacteria	206043	Actinomyces oricola
	Ⅱ	Bacteria	1325934	Actinomyces polynesiensis
	Ⅱ	Bacteria	1720198	Actinomyces provencensis
	Ⅱ	Bacteria	111015	Actinomyces radicidentis
	Ⅱ	Bacteria	1288391	Actinomyces timonensis
	Ⅱ	Bacteria	1445614	Actinotignum sanguinis
	Ⅱ	Bacteria	1870995	Actinotignum timonense
	Ⅱ	Bacteria	190146	Actinotignum urinale
	Ⅱ	Bacteria	87541	Aerococcus christensenii
	Ⅱ	Bacteria	119206	Aerococcus sanguinicola
	Ⅱ	Bacteria	1376	Aerococcus urinae
	Ⅱ	Bacteria	128944	Aerococcus urinaehominis
	Ⅱ	Bacteria	1377	Aerococcus viridans
	Ⅱ	Bacteria	151414	Afipia birgiae
	Ⅱ	Bacteria	56946	Afipia broomeae
	Ⅱ	Bacteria	40137	Afipia carboxidovorans
	Ⅱ	Bacteria	1034	Afipia clevelandensis
	Ⅱ	Bacteria	2025884	Aggregatibacter kilianii
	Ⅱ	Bacteria	739	Aggregatibacter segnis
	Ⅱ	Bacteria	2420311	Agrobacterium sp. FDAARGOS_525
	Ⅱ	Bacteria	358	Agrobacterium tumefaciens
	Ⅱ	Bacteria	373	Agrobacterium vitis
	Ⅱ	Bacteria	239935	Akkermansia muciniphila
	Ⅱ	Bacteria	511	Alcaligenes faecalis
	Ⅱ	Bacteria	28197	Aliarcobacter butzleri
	Ⅱ	Bacteria	28198	Aliarcobacter cryaerophilus
	Ⅱ	Bacteria	28200	Aliarcobacter skirrowii
	Ⅱ	Bacteria	405212	Alicyclobacillus acidocaldarius
	Ⅱ	Bacteria	1450	Alicyclobacillus acidoterrestris
	Ⅱ	Bacteria	40269	Aliivibrio salmonicida
	Ⅱ	Bacteria	80852	Aliivibrio wodanis
	Ⅱ	Bacteria	214856	Alistipes finegoldii
	Ⅱ	Bacteria	626932	Alistipes indistinctus
	Ⅱ	Bacteria	1288121	Alistipes senegalensis
	Ⅱ	Bacteria	174709	Allobaculum stercoricanis
	Ⅱ	Bacteria	1652	Alloiococcus otitis
	Ⅱ	Bacteria	671218	Alloprevotella rava
	Ⅱ	Bacteria	76122	Alloprevotella tannerae
	Ⅱ	Bacteria	419015	Alloscardovia omnicolens
	Ⅱ	Bacteria	187982	Amycolatopsis palatopharyngis
	Ⅱ	Bacteria	2778070	Amycolatopsis sp. FDAARGOS 1241
	Ⅱ	Bacteria	179995	Anaerobiospirillum thomasii
	Ⅱ	Bacteria	361500	Anaerococcus degeneri
	Ⅱ	Bacteria	33029	Anaerococcus hydrogenalis
	Ⅱ	Bacteria	33032	Anaerococcus lactolyticus
	Ⅱ	Bacteria	1870984	Anaerococcus mediterraneensis
	Ⅱ	Bacteria	411577	Anaerococcus murdochii
	Ⅱ	Bacteria	1755241	Anaerococcus nagyae
	Ⅱ	Bacteria	1287640	Anaerococcus obesiensis
	Ⅱ	Bacteria	54007	Anaerococcus octavius
	Ⅱ	Bacteria	33036	Anaerococcus tetradius
	Ⅱ	Bacteria	1745712	Anaerococcus urinomassiliensis
	Ⅱ	Bacteria	33037	Anaerococcus vaginalis
	Ⅱ	Bacteria	2042308	Anaerococcus vaginimassiliensis
	Ⅱ	Bacteria	156456	Anaeroglobus geminatus
	Ⅱ	Bacteria	118967	Anaerorhabdus furcosa
	Ⅱ	Bacteria	105841	Anaerostipes caccae
	Ⅱ	Bacteria	1562740	Anaplasma capra
	Ⅱ	Bacteria	769	Anaplasma centrale
	Ⅱ	Bacteria	770	Anaplasma marginale
	Ⅱ	Bacteria	142058	Anaplasma ovis
	Ⅱ	Bacteria	948	Anaplasma phagocytophilum
	Ⅱ	Bacteria	949	Anaplasma platys
	Ⅱ	Bacteria	1750	Arachnia propionica
	Ⅱ	Bacteria	28264	Arcanobacterium haemolyticum
	Ⅱ	Bacteria	1871014	Arcanobacterium urinimassiliense
	Ⅱ	Bacteria	28199	Arcobacter nitrofigilis
	Ⅱ	Bacteria	91915	Asaia bogorensis
	Ⅱ	Bacteria	565	Atlantibacter hermannii
	Ⅱ	Bacteria	1393034	Atopobium deltae
	Ⅱ	Bacteria	2094145	Atopobium massiliense
	Ⅱ	Bacteria	1381	Atopobium minutum
	Ⅱ	Bacteria	370622	Aureimonas altamirensis
	Ⅱ	Bacteria	728	Avibacterium paragallinarum
	Ⅱ	Bacteria	2026189	Bacillus albus
	Ⅱ	Bacteria	1390	Bacillus amyloliquefaciens
	Ⅱ	Bacteria	1452	Bacillus atrophaeus
	Ⅱ	Bacteria	1455	Bacillus badius
	Ⅱ	Bacteria	1396	Bacillus cereus
	Ⅱ	Bacteria	580165	Bacillus cytotoxicus
	Ⅱ	Bacteria	1664069	Bacillus glycinifermentans
	Ⅱ	Bacteria	324767	Bacillus infantis
	Ⅱ	Bacteria	1522318	Bacillus kwashiorkori
	Ⅱ	Bacteria	1402	Bacillus licheniformis
	Ⅱ	Bacteria	1805474	Bacillus mediterraneensis
	Ⅱ	Bacteria	72360	Bacillus mojavensis
	Ⅱ	Bacteria	1405	Bacillus mycoides
	Ⅱ	Bacteria	1522308	Bacillus niameyensis
	Ⅱ	Bacteria	1914540	Bacillus obstructivus
	Ⅱ	Bacteria	2026186	Bacillus paranthracis
	Ⅱ	Bacteria	64104	Bacillus pseudomycoides
	Ⅱ	Bacteria	1408	Bacillus pumilus
	Ⅱ	Bacteria	1499680	Bacillus rubiinfantis
	Ⅱ	Bacteria	561879	Bacillus safensis
	Ⅱ	Bacteria	1423	Bacillus subtilis
	Ⅱ	Bacteria	1622072	Bacillus testis
	Ⅱ	Bacteria	1428	Bacillus thuringiensis
	Ⅱ	Bacteria	2026188	Bacillus tropicus
	Ⅱ	Bacteria	72361	Bacillus vallismortis
	Ⅱ	Bacteria	47678	Bacteroides caccae
	Ⅱ	Bacteria	246787	Bacteroides cellulosilyticus
	Ⅱ	Bacteria	28111	Bacteroides eggerthii
	Ⅱ	Bacteria	674529	Bacteroides faecis
	Ⅱ	Bacteria	338188	Bacteroides finegoldii
	Ⅱ	Bacteria	626930	Bacteroides fluxus
	Ⅱ	Bacteria	477666	Bacteroides graminisolvens
	Ⅱ	Bacteria	290053	Bacteroides helcogenes
	Ⅱ	Bacteria	28113	Bacteroides heparinolyticus
	Ⅱ	Bacteria	329854	Bacteroides intestinalis
	Ⅱ	Bacteria	1347393	Bacteroides neonati
	Ⅱ	Bacteria	291645	Bacteroides nordii
	Ⅱ	Bacteria	626931	Bacteroides oleiciplenus
	Ⅱ	Bacteria	310300	Bacteroides pyogenes
	Ⅱ	Bacteria	291644	Bacteroides salyersiae
	Ⅱ	Bacteria	1470345	Bacteroides timonensis
	Ⅱ	Bacteria	820	Bacteroides uniformis
	Ⅱ	Bacteria	28119	Bacteroides zoogleoformans
	Ⅱ	Bacteria	155194	Bartonella bovis
	Ⅱ	Bacteria	283166	Bartonella henselae str. Houston-1
	Ⅱ	Bacteria	291176	Bartonella melophagi
	Ⅱ	Bacteria	165694	Bartonella schoenbuchensis
	Ⅱ	Bacteria	373638	Bartonella tamiae
	Ⅱ	Bacteria	110577	Bartonella vinsonii subsp. Vinsonii
	Ⅱ	Bacteria	1585976	Bergeyella cardium
	Ⅱ	Bacteria	1015	Bergeyella zoohelcum
	Ⅱ	Bacteria	1680	Bifidobacterium adolescentis
	Ⅱ	Bacteria	1683	Bifidobacterium angulatum
	Ⅱ	Bacteria	28025	Bifidobacterium animalis
	Ⅱ	Bacteria	1681	Bifidobacterium bifidum
	Ⅱ	Bacteria	1685	Bifidobacterium breve
	Ⅱ	Bacteria	1689	Bifidobacterium dentium
	Ⅱ	Bacteria	216816	Bifidobacterium longum
	Ⅱ	Bacteria	1694	Bifidobacterium pseudolongum
	Ⅱ	Bacteria	158787	Bifidobacterium scardovii
	Ⅱ	Bacteria	77635	Bifidobacterium subtile
	Ⅱ	Bacteria	33905	Bifidobacterium thermophilum
	Ⅱ	Bacteria	288768	Bordetella ansorpii
	Ⅱ	Bacteria	521	Bordetella avium
	Ⅱ	Bacteria	463025	Bordetella bronchialis
	Ⅱ	Bacteria	518	Bordetella bronchiseptica
	Ⅱ	Bacteria	463014	Bordetella flabilis
	Ⅱ	Bacteria	103855	Bordetella hinzii
	Ⅱ	Bacteria	35814	Bordetella holmesii
	Ⅱ	Bacteria	94624	Bordetella petrii
	Ⅱ	Bacteria	64897	Borreliella bissettiae
	Ⅱ	Bacteria	664662	Borreliella garinii subsp. bavariensis
	Ⅱ	Bacteria	1674146	Borreliella mayonii
	Ⅱ	Bacteria	88916	Borreliella spielmanii
	Ⅱ	Bacteria	208480	Bowdeniella nasicola
	Ⅱ	Bacteria	219301	Brachybacterium muris
	Ⅱ	Bacteria	47847	Brachybacterium nesterenkovii
	Ⅱ	Bacteria	29522	Brachyspira aalborgi
	Ⅱ	Bacteria	84379	Brachyspira alvinipulli
	Ⅱ	Bacteria	52584	Brachyspira pilosicoli
	Ⅱ	Bacteria	51101	Brevibacillus agri
	Ⅱ	Bacteria	45462	Brevibacillus borstelensis
	Ⅱ	Bacteria	1393	Brevibacillus brevis
	Ⅱ	Bacteria	1465	Brevibacillus laterosporus
	Ⅱ	Bacteria	54914	Brevibacillus parabrevis
	Ⅱ	Bacteria	33889	Brevibacterium casei
	Ⅱ	Bacteria	1698	Brevibacterium epidermidis
	Ⅱ	Bacteria	1631743	Brevibacterium ihuae
	Ⅱ	Bacteria	31943	Brevibacterium iodinum
	Ⅱ	Bacteria	1703	Brevibacterium linens
	Ⅱ	Bacteria	199591	Brevibacterium luteolum
	Ⅱ	Bacteria	170994	Brevibacterium paucivorans
	Ⅱ	Bacteria	293	Brevundimonas diminuta
	Ⅱ	Bacteria	41276	Brevundimonas vesicularis
	Ⅱ	Bacteria	2756	Brochothrix thermosphacta
	Ⅱ	Bacteria	529	Brucella anthropi
	Ⅱ	Bacteria	391287	Brucella ciceri
	Ⅱ	Bacteria	407152	Brucella cytisi
	Ⅱ	Bacteria	659015	Brucella daejeonensis
	Ⅱ	Bacteria	1963359	Brucella endophytica
	Ⅱ	Bacteria	215590	Brucella gallinifaecis
	Ⅱ	Bacteria	94627	Brucella grignonensis
	Ⅱ	Bacteria	419474	Brucella haematophila
	Ⅱ	Bacteria	94625	Brucella intermedia
	Ⅱ	Bacteria	255457	Brucella lupini
	Ⅱ	Bacteria	867683	Brucella pecoris
	Ⅱ	Bacteria	571256	Brucella pituitosa
	Ⅱ	Bacteria	370111	Brucella pseudintermedia
	Ⅱ	Bacteria	419475	Brucella pseudogrignonensis
	Ⅱ	Bacteria	571254	Brucella rhizosphaerae
	Ⅱ	Bacteria	571255	Brucella thiophenivorans
	Ⅱ	Bacteria	94626	Brucella tritici
	Ⅱ	Bacteria	981386	Brucella vulpis
	Ⅱ	Bacteria	82979	Budvicia aquatica
	Ⅱ	Bacteria	118748	Bulleidia extructa
	Ⅱ	Bacteria	152480	Burkholderia ambifaria
	Ⅱ	Bacteria	179879	Burkholderia anthina
	Ⅱ	Bacteria	488730	Burkholderia arboris
	Ⅱ	Bacteria	1108140	Burkholderia catarinensis
	Ⅱ	Bacteria	488447	Burkholderia contaminans
	Ⅱ	Bacteria	488732	Burkholderia diffusa
	Ⅱ	Bacteria	152500	Burkholderia dolosa
	Ⅱ	Bacteria	28095	Burkholderia gladioli
	Ⅱ	Bacteria	337	Burkholderia glumae
	Ⅱ	Bacteria	430531	Burkholderia humptydooensis
	Ⅱ	Bacteria	482957	Burkholderia lata
	Ⅱ	Bacteria	488446	Burkholderia latens
	Ⅱ	Bacteria	488729	Burkholderia metallica
	Ⅱ	Bacteria	87883	Burkholderia multivorans
	Ⅱ	Bacteria	342113	Burkholderia oklahomensis
	Ⅱ	Bacteria	41899	Burkholderia plantarii
	Ⅱ	Bacteria	1207504	Burkholderia pseudomultivorans
	Ⅱ	Bacteria	60550	Burkholderia pyrrocinia
	Ⅱ	Bacteria	488731	Burkholderia seminalis
	Ⅱ	Bacteria	95485	Burkholderia stabilis
	Ⅱ	Bacteria	1503054	Burkholderia stagnalis
	Ⅱ	Bacteria	1503055	Burkholderia territorii
	Ⅱ	Bacteria	57975	Burkholderia thailandensis
	Ⅱ	Bacteria	60552	Burkholderia vietnamiensis
	Ⅱ	Bacteria	544645	Butyricimonas virosa
	Ⅱ	Bacteria	831	Butyrivibrio fibrisolvens
	Ⅱ	Bacteria	301953	Caldicellulosiruptor acetigenus
	Ⅱ	Bacteria	31899	Caldicellulosiruptor bescii
	Ⅱ	Bacteria	2505970	Campylobacter armoricus
	Ⅱ	Bacteria	1448857	Campylobacter corcagiensis
	Ⅱ	Bacteria	374106	Campylobacter cuniculorum
	Ⅱ	Bacteria	824	Campylobacter gracilis
	Ⅱ	Bacteria	28898	Campylobacter helveticus
	Ⅱ	Bacteria	76517	Campylobacter hominis
	Ⅱ	Bacteria	198	Campylobacter hyointestinalis
	Ⅱ	Bacteria	1244531	Campylobacter iguaniorum
	Ⅱ	Bacteria	260714	Campylobacter insulaenigrae
	Ⅱ	Bacteria	32021	Campylobacter jejuni subsp. doylei
	Ⅱ	Bacteria	32022	Campylobacter jejuni subsp. jejuni
	Ⅱ	Bacteria	75658	Campylobacter lanienae
	Ⅱ	Bacteria	201	Campylobacter lari
	Ⅱ	Bacteria	2762557	Campylobacter massiliensis
	Ⅱ	Bacteria	202	Campylobacter mucosalis
	Ⅱ	Bacteria	1965231	Campylobacter pinnipediorum
	Ⅱ	Bacteria	204	Campylobacter showae
	Ⅱ	Bacteria	1548153	Campylobacter sp. MIT 97-5078
	Ⅱ	Bacteria	206	Campylobacter sputorum
	Ⅱ	Bacteria	654363	Campylobacter troglodytis
	Ⅱ	Bacteria	827	Campylobacter ureolyticus
	Ⅱ	Bacteria	1031542	Campylobacter volucris
	Ⅱ	Bacteria	2561898	Candidatus Campylobacter infans
	Ⅱ	Bacteria	1494318	Candidatus Mycoplasma haemohominis
	Ⅱ	Bacteria	2497989	Candidatus Ornithobacterium hominis
	Ⅱ	Bacteria	332615	Candidatus Rickettsia kellyi
	Ⅱ	Bacteria	2608628	Candidatus Rickettsia paranaensis
	Ⅱ	Bacteria	270922	Candidatus Rickettsia principis
	Ⅱ	Bacteria	369820	Candidatus Rickettsia rara
	Ⅱ	Bacteria	205075	Candidatus Rickettsia tarasevichiae
	Ⅱ	Bacteria	733	Canicola haemoglobinophilus
	Ⅱ	Bacteria	2819369	Capnocytophaga bilenii
	Ⅱ	Bacteria	1848903	Capnocytophaga canis
	Ⅱ	Bacteria	28189	Capnocytophaga cynodegmi
	Ⅱ	Bacteria	2708117	Capnocytophaga endodontalis
	Ⅱ	Bacteria	1017	Capnocytophaga gingivalis
	Ⅱ	Bacteria	45242	Capnocytophaga granulosa
	Ⅱ	Bacteria	45243	Capnocytophaga haemolytica
	Ⅱ	Bacteria	327575	Capnocytophaga leadbetteri
	Ⅱ	Bacteria	1018	Capnocytophaga ochracea
	Ⅱ	Bacteria	2795027	Capnocytophaga periodontitidis
	Ⅱ	Bacteria	2545799	Capnocytophaga sp. FDAARGOS_737
	Ⅱ	Bacteria	1019	Capnocytophaga sputigena
	Ⅱ	Bacteria	1848904	Capnocytophaga stomatis
	Ⅱ	Bacteria	2718	Cardiobacterium hominis
	Ⅱ	Bacteria	194702	Cardiobacterium valvarum
	Ⅱ	Bacteria	2748	Carnobacterium divergens
	Ⅱ	Bacteria	43997	Catonella morbi
	Ⅱ	Bacteria	158484	Cedecea davisae
	Ⅱ	Bacteria	158823	Cedecea lapagei
	Ⅱ	Bacteria	158822	Cedecea neteri
	Ⅱ	Bacteria	1708	Cellulomonas fimi
	Ⅱ	Bacteria	1711	Cellulomonas flavigena
	Ⅱ	Bacteria	11	Cellulomonas gilvus
	Ⅱ	Bacteria	1710	Cellulosimicrobium cellulans
	Ⅱ	Bacteria	82203	Centipeda periodontii
	Ⅱ	Bacteria	188913	Cetobacterium somerae
	Ⅱ	Bacteria	83556	Chlamydia felis
	Ⅱ	Bacteria	270498	Christensenella hongkongensis
	Ⅱ	Bacteria	1805714	Christensenella massiliensis
	Ⅱ	Bacteria	1816678	Christensenella timonensis
	Ⅱ	Bacteria	467180	Chromobacterium aquaticum
	Ⅱ	Bacteria	394935	Chromobacterium haemolyticum
	Ⅱ	Bacteria	536	Chromobacterium violaceum
	Ⅱ	Bacteria	651561	Chryseobacterium arthrosphaerae
	Ⅱ	Bacteria	246	Chryseobacterium balustinum
	Ⅱ	Bacteria	1241978	Chryseobacterium bernardetii
	Ⅱ	Bacteria	680127	Chryseobacterium culicis
	Ⅱ	Bacteria	192389	Chryseobacterium daecheongense
	Ⅱ	Bacteria	1324352	Chryseobacterium gallinarum
	Ⅱ	Bacteria	250	Chryseobacterium gleum
	Ⅱ	Bacteria	253	Chryseobacterium indologenes
	Ⅱ	Bacteria	1945581	Chryseobacterium mucoviscidosis
	Ⅱ	Bacteria	421058	Chryseobacterium oranimense
	Ⅱ	Bacteria	1816690	Chryseobacterium phocaeense
	Ⅱ	Bacteria	1805473	Chryseobacterium timonianum
	Ⅱ	Bacteria	35703	Citrobacter amalonaticus
	Ⅱ	Bacteria	57706	Citrobacter braakii
	Ⅱ	Bacteria	1748967	Citrobacter cronae
	Ⅱ	Bacteria	67824	Citrobacter farmeri
	Ⅱ	Bacteria	545	Citrobacter koseri
	Ⅱ	Bacteria	1563222	Citrobacter pasteurii
	Ⅱ	Bacteria	1639133	Citrobacter portucalensis
	Ⅱ	Bacteria	67825	Citrobacter rodentium
	Ⅱ	Bacteria	67826	Citrobacter sedlakii
	Ⅱ	Bacteria	1702170	Citrobacter sp. FDAARGOS_156
	Ⅱ	Bacteria	67827	Citrobacter werkmanii
	Ⅱ	Bacteria	133448	Citrobacter youngae
	Ⅱ	Bacteria	28447	Clavibacter michiganensis
	Ⅱ	Bacteria	1488	Clostridium acetobutylicum
	Ⅱ	Bacteria	37659	Clostridium algidicarnis
	Ⅱ	Bacteria	1520	Clostridium beijerinckii
	Ⅱ	Bacteria	1492	Clostridium butyricum
	Ⅱ	Bacteria	1529	Clostridium cadaveris
	Ⅱ	Bacteria	36834	Clostridium celatum
	Ⅱ	Bacteria	1263065	Clostridium clostridioforme CAG 132
	Ⅱ	Bacteria	84024	Clostridium disporicum
	Ⅱ	Bacteria	349933	Clostridium hydrogeniformans
	Ⅱ	Bacteria	1470356	Clostridium ihumii
	Ⅱ	Bacteria	1522	Clostridium innocuum
	Ⅱ	Bacteria	1414721	Clostridium jeddahense
	Ⅱ	Bacteria	1535	Clostridium leptum
	Ⅱ	Bacteria	33954	Clostridium magnum
	Ⅱ	Bacteria	1805472	Clostridium mediterraneense
	Ⅱ	Bacteria	84026	Clostridium methylpentosum
	Ⅱ	Bacteria	1622073	Clostridium niameyense
	Ⅱ	Bacteria	29363	Clostridium paraputrificum
	Ⅱ	Bacteria	1054297	Clostridium punense
	Ⅱ	Bacteria	341225	Clostridium saccharogumia
	Ⅱ	Bacteria	1414720	Clostridium saudiense
	Ⅱ	Bacteria	29347	Clostridium scindens
	Ⅱ	Bacteria	1465809	Clostridium senegalense
	Ⅱ	Bacteria	411486	Clostridium sp. M62/1
	Ⅱ	Bacteria	1509	Clostridium sporogenes
	Ⅱ	Bacteria	39493	Clostridium tarantellae
	Ⅱ	Bacteria	2479838	Clostridium transplantifaecale
	Ⅱ	Bacteria	1519	Clostridium tyrobutyricum
	Ⅱ	Bacteria	74426	Collinsella aerofaciens
	Ⅱ	Bacteria	147207	Collinsella intestinalis
	Ⅱ	Bacteria	225991	Comamonas aquatica
	Ⅱ	Bacteria	225992	Comamonas kerstersii
	Ⅱ	Bacteria	32013	Comamonas terrigena
	Ⅱ	Bacteria	285	Comamonas testosteroni
	Ⅱ	Bacteria	363952	Comamonas thiooxydans
	Ⅱ	Bacteria	116085	Coprococcus catus
	Ⅱ	Bacteria	410072	Coprococcus comes
	Ⅱ	Bacteria	33043	Coprococcus eutactus
	Ⅱ	Bacteria	38284	Corynebacterium accolens
	Ⅱ	Bacteria	38286	Corynebacterium afermentans
	Ⅱ	Bacteria	43765	Corynebacterium amycolatum
	Ⅱ	Bacteria	163202	Corynebacterium appendicis
	Ⅱ	Bacteria	1190508	Corynebacterium aquatimens
	Ⅱ	Bacteria	42817	Corynebacterium argentoratense
	Ⅱ	Bacteria	191610	Corynebacterium atypicum
	Ⅱ	Bacteria	169292	Corynebacterium aurimucosum
	Ⅱ	Bacteria	44750	Corynebacterium auris
	Ⅱ	Bacteria	2014537	Corynebacterium belfantii
	Ⅱ	Bacteria	1720192	Corynebacterium bouchesdurhonense
	Ⅱ	Bacteria	36808	Corynebacterium bovis
	Ⅱ	Bacteria	1721	Corynebacterium callunae
	Ⅱ	Bacteria	679663	Corynebacterium canis
	Ⅱ	Bacteria	131081	Corynebacterium capitovis
	Ⅱ	Bacteria	53374	Corynebacterium coyleae
	Ⅱ	Bacteria	35757	Corynebacterium cystitidis
	Ⅱ	Bacteria	2014528	Corynebacterium dentalis
	Ⅱ	Bacteria	61592	Corynebacterium durum
	Ⅱ	Bacteria	152794	Corynebacterium efficiens
	Ⅱ	Bacteria	1050174	Corynebacterium epidermidicanis
	Ⅱ	Bacteria	108486	Corynebacterium falsenii
	Ⅱ	Bacteria	28028	Corynebacterium flavescens
	Ⅱ	Bacteria	556548	Corynebacterium freiburgense
	Ⅱ	Bacteria	38288	Corynebacterium genitalium
	Ⅱ	Bacteria	39791	Corynebacterium glucuronolyticum
	Ⅱ	Bacteria	1718	Corynebacterium glutamicum
	Ⅱ	Bacteria	2041036	Corynebacterium gottingense
	Ⅱ	Bacteria	2754726	Corynebacterium haemomassiliense
	Ⅱ	Bacteria	225326	Corynebacterium halotolerans
	Ⅱ	Bacteria	699041	Corynebacterium hindlerae
	Ⅱ	Bacteria	1232427	Corynebacterium ihumii
	Ⅱ	Bacteria	156978	Corynebacterium imitans
	Ⅱ	Bacteria	2754725	Corynebacterium incognita
	Ⅱ	Bacteria	1414719	Corynebacterium jeddahense
	Ⅱ	Bacteria	38289	Corynebacterium jeikeium
	Ⅱ	Bacteria	1979527	Corynebacterium kefirresidentii
	Ⅱ	Bacteria	35755	Corynebacterium kutscheri
	Ⅱ	Bacteria	161889	Corynebacterium lipophiloflavum
	Ⅱ	Bacteria	1544413	Corynebacterium lowii
	Ⅱ	Bacteria	38290	Corynebacterium macginleyi
	Ⅱ	Bacteria	441501	Corynebacterium massiliense
	Ⅱ	Bacteria	161890	Corynebacterium mastitidis
	Ⅱ	Bacteria	43768	Corynebacterium matruchotii
	Ⅱ	Bacteria	38301	Corynebacterium minutissimum
	Ⅱ	Bacteria	57171	Corynebacterium mucifaciens
	Ⅱ	Bacteria	38302	Corynebacterium mycetoides
	Ⅱ	Bacteria	1544416	Corynebacterium oculi
	Ⅱ	Bacteria	1816684	Corynebacterium pacaense
	Ⅱ	Bacteria	2828363	Corynebacterium parakroppenstedtii
	Ⅱ	Bacteria	35756	Corynebacterium pilosum
	Ⅱ	Bacteria	43769	Corynebacterium propinquum
	Ⅱ	Bacteria	37637	Corynebacterium pseudodiphtheriticum
	Ⅱ	Bacteria	38303	Corynebacterium pseudogenitalium
	Ⅱ	Bacteria	2804917	Corynebacterium pseudokroppenstedtii
	Ⅱ	Bacteria	1719	Corynebacterium pseudotuberculosis
	Ⅱ	Bacteria	598660	Corynebacterium pyruviciproducens
	Ⅱ	Bacteria	1724	Corynebacterium renale
	Ⅱ	Bacteria	258224	Corynebacterium resistens
	Ⅱ	Bacteria	156976	Corynebacterium riegelii
	Ⅱ	Bacteria	2719119	Corynebacterium rouxii
	Ⅱ	Bacteria	2594913	Corynebacterium sanguinis
	Ⅱ	Bacteria	2080750	Corynebacterium senegalense
	Ⅱ	Bacteria	2320431	Corynebacterium silvaticum
	Ⅱ	Bacteria	146827	Corynebacterium simulans
	Ⅱ	Bacteria	2778078	Corynebacterium sp. FDAARGOS 1242
	Ⅱ	Bacteria	489915	Corynebacterium sputi
	Ⅱ	Bacteria	1705	Corynebacterium stationis
	Ⅱ	Bacteria	441500	Corynebacterium timonense
	Ⅱ	Bacteria	38304	Corynebacterium tuberculostearicum
	Ⅱ	Bacteria	302449	Corynebacterium tuscaniense
	Ⅱ	Bacteria	65058	Corynebacterium ulcerans
	Ⅱ	Bacteria	43771	Corynebacterium urealyticum
	Ⅱ	Bacteria	401472	Corynebacterium ureicelerivorans
	Ⅱ	Bacteria	38305	Corynebacterium vitaeruminis
	Ⅱ	Bacteria	1725	Corynebacterium xerosis
	Ⅱ	Bacteria	1163710	Cronobacter condimenti
	Ⅱ	Bacteria	413497	Cronobacter dublinensis
	Ⅱ	Bacteria	413501	Cronobacter muytjensii
	Ⅱ	Bacteria	28141	Cronobacter sakazakii
	Ⅱ	Bacteria	535744	Cronobacter universalis
	Ⅱ	Bacteria	84163	Cryptobacterium curtum
	Ⅱ	Bacteria	151783	Cupriavidus campinensis
	Ⅱ	Bacteria	2608999	Cupriavidus cauae
	Ⅱ	Bacteria	82541	Cupriavidus gilardii
	Ⅱ	Bacteria	119219	Cupriavidus metallidurans
	Ⅱ	Bacteria	106590	Cupriavidus necator
	Ⅱ	Bacteria	82633	Cupriavidus pauculus
	Ⅱ	Bacteria	1747	Cutibacterium acnes
	Ⅱ	Bacteria	33010	Cutibacterium avidum
	Ⅱ	Bacteria	33011	Cutibacterium granulosum
	Ⅱ	Bacteria	2559073	Cutibacterium modestum
	Ⅱ	Bacteria	1574624	Cutibacterium namnetense
	Ⅱ	Bacteria	80866	Delftia acidovorans
	Ⅱ	Bacteria	558537	Delftia lacustris
	Ⅱ	Bacteria	180282	Delftia tsuruhatensis
	Ⅱ	Bacteria	36740	Dermabacter hominis
	Ⅱ	Bacteria	1667168	Dermabacter jinjuensis
	Ⅱ	Bacteria	1630135	Dermabacter vaginalis
	Ⅱ	Bacteria	1274	Dermacoccus nishinomiyaensis
	Ⅱ	Bacteria	1863	Dermatophilus congolensis
	Ⅱ	Bacteria	873	Desulfocurvibacter africanus
	Ⅱ	Bacteria	81425	Desulfovibrio aminophilus
	Ⅱ	Bacteria	876	Desulfovibrio desulfuricans
	Ⅱ	Bacteria	44742	Desulfovibrio fairfieldensis
	Ⅱ	Bacteria	901	Desulfovibrio piger
	Ⅱ	Bacteria	881	Desulfovibrio vulgaris
	Ⅱ	Bacteria	218538	Dialister invisus
	Ⅱ	Bacteria	309120	Dialister micraerophilus
	Ⅱ	Bacteria	487173	Dialister succinatiphilus
	Ⅱ	Bacteria	1034346	Dielma fastidiosa
	Ⅱ	Bacteria	983873	Dietzia aurantiaca
	Ⅱ	Bacteria	321318	Dietzia cinnamea
	Ⅱ	Bacteria	37915	Dietzia maris
	Ⅱ	Bacteria	161920	Dietzia natronolimnaea
	Ⅱ	Bacteria	29394	Dolosigranulum pigrum
	Ⅱ	Bacteria	1619313	Duffyella gerundensis
	Ⅱ	Bacteria	1852381	Duodenibacillus massiliensis
	Ⅱ	Bacteria	231455	Dyella japonica
	Ⅱ	Bacteria	45254	Dysgonomonas capnocytophagoides
	Ⅱ	Bacteria	156974	Dysgonomonas gadei
	Ⅱ	Bacteria	637886	Dysgonomonas hofstadii
	Ⅱ	Bacteria	163665	Dysgonomonas mossii
	Ⅱ	Bacteria	93378	Edwardsiella hoshinae
	Ⅱ	Bacteria	67780	Edwardsiella ictaluri
	Ⅱ	Bacteria	84112	Eggerthella lenta
	Ⅱ	Bacteria	242230	Eggerthella sinensis
	Ⅱ	Bacteria	31973	Eggerthia catenaformis
	Ⅱ	Bacteria	2528037	Eikenella exigua
	Ⅱ	Bacteria	2766967	Eikenella glucosivorans
	Ⅱ	Bacteria	1795832	Eikenella halliae
	Ⅱ	Bacteria	1756149	Elizabethkingia bruuniana
	Ⅱ	Bacteria	172045	Elizabethkingia miricola
	Ⅱ	Bacteria	247	Empedobacter brevis
	Ⅱ	Bacteria	343874	Empedobacter falsenii
	Ⅱ	Bacteria	881260	Enterobacter bugandensis
	Ⅱ	Bacteria	2494701	Enterobacter chengduensis
	Ⅱ	Bacteria	2497875	Enterobacter chuandaensis
	Ⅱ	Bacteria	2027919	Enterobacter cloacae complex sp.
	Ⅱ	Bacteria	2797506	Enterobacter dykesii
	Ⅱ	Bacteria	1296536	Enterobacter hormaechei subsp. xiangfangensis
	Ⅱ	Bacteria	2494702	Enterobacter huaxiensis
	Ⅱ	Bacteria	1334193	Enterobacter lignolyticus
	Ⅱ	Bacteria	539813	Enterobacter mori
	Ⅱ	Bacteria	2478464	Enterobacter oligotrophicus
	Ⅱ	Bacteria	2529382	Enterobacter quasihormaechei
	Ⅱ	Bacteria	2838947	Enterobacter quasimori
	Ⅱ	Bacteria	2497436	Enterobacter quasiroggenkampii
	Ⅱ	Bacteria	1812935	Enterobacter roggenkampii
	Ⅱ	Bacteria	2071710	Enterobacter sichuanensis
	Ⅱ	Bacteria	885040	Enterobacter soli
	Ⅱ	Bacteria	1755099	Enterobacter timonensis
	Ⅱ	Bacteria	2797505	Enterobacter vonholyi
	Ⅱ	Bacteria	2529381	Enterobacter wuhouensis
	Ⅱ	Bacteria	2675772	Enterobacteriaceae endosymbiont of Donacia bicoloricornis
	Ⅱ	Bacteria	2675776	Enterobacteriaceae endosymbiont of Donacia crassipes
	Ⅱ	Bacteria	2675777	Enterobacteriaceae endosymbiont of Donacia dentata
	Ⅱ	Bacteria	2675778	Enterobacteriaceae endosymbiont of Donacia fulgens
	Ⅱ	Bacteria	2675781	Enterobacteriaceae endosymbiont of Donacia provostii
	Ⅱ	Bacteria	2675782	Enterobacteriaceae endosymbiont of Donacia proxima
	Ⅱ	Bacteria	2675783	Enterobacteriaceae endosymbiont of Donacia semicuprea
	Ⅱ	Bacteria	2675786	Enterobacteriaceae endosymbiont of Donacia thalassina
	Ⅱ	Bacteria	2675788	Enterobacteriaceae endosymbiont of Donacia versicolorea
	Ⅱ	Bacteria	2675790	Enterobacteriaceae endosymbiont of Macroplea appendiculata
	Ⅱ	Bacteria	2675791	Enterobacteriaceae endosymbiont of Macroplea mutica
	Ⅱ	Bacteria	208479	Enterocloster bolteae
	Ⅱ	Bacteria	1531	Enterocloster clostridioformis
	Ⅱ	Bacteria	57732	Enterococcus asini
	Ⅱ	Bacteria	33945	Enterococcus avium
	Ⅱ	Bacteria	317735	Enterococcus caccae
	Ⅱ	Bacteria	317010	Enterococcus canintestini
	Ⅱ	Bacteria	214095	Enterococcus canis
	Ⅱ	Bacteria	37734	Enterococcus casseliflavus
	Ⅱ	Bacteria	44008	Enterococcus cecorum
	Ⅱ	Bacteria	44009	Enterococcus dispar
	Ⅱ	Bacteria	53345	Enterococcus durans
	Ⅱ	Bacteria	1353	Enterococcus gallinarum
	Ⅱ	Bacteria	160453	Enterococcus gilvus
	Ⅱ	Bacteria	155618	Enterococcus haemoperoxidus
	Ⅱ	Bacteria	1354	Enterococcus hirae
	Ⅱ	Bacteria	246144	Enterococcus italicus
	Ⅱ	Bacteria	71451	Enterococcus malodoratus
	Ⅱ	Bacteria	53346	Enterococcus mundtii
	Ⅱ	Bacteria	160454	Enterococcus pallens
	Ⅱ	Bacteria	154621	Enterococcus phoeniculicola
	Ⅱ	Bacteria	44007	Enterococcus pseudoavium
	Ⅱ	Bacteria	71452	Enterococcus raffinosus
	Ⅱ	Bacteria	41997	Enterococcus saccharolyticus
	Ⅱ	Bacteria	2060307	Enterococcus sp. FDAARGOS_375
	Ⅱ	Bacteria	2420313	Enterococcus sp. FDAARGOS_553
	Ⅱ	Bacteria	1356	Enterococcus sulfureus
	Ⅱ	Bacteria	417368	Enterococcus thailandicus
	Ⅱ	Bacteria	112904	Enterococcus villorum
	Ⅱ	Bacteria	420404	Epilithonimonas hominis
	Ⅱ	Bacteria	552	Erwinia amylovora
	Ⅱ	Bacteria	182337	Erwinia billingiae
	Ⅱ	Bacteria	55211	Erwinia persicina
	Ⅱ	Bacteria	1547	Erysipelatoclostridium ramosum
	Ⅱ	Bacteria	2683713	Erysipelothrix anatis
	Ⅱ	Bacteria	2683714	Erysipelothrix aquatica
	Ⅱ	Bacteria	225084	Erysipelothrix inopinata
	Ⅱ	Bacteria	1514105	Erysipelothrix larvae
	Ⅱ	Bacteria	2485784	Erysipelothrix piscisicarius
	Ⅱ	Bacteria	1648	Erysipelothrix rhusiopathiae
	Ⅱ	Bacteria	38402	Erysipelothrix tonsillarum
	Ⅱ	Bacteria	2683717	Erysipelothrix urinaevulpis
	Ⅱ	Bacteria	1499973	Escherichia marmotae
	Ⅱ	Bacteria	35517	Eubacterium brachy
	Ⅱ	Bacteria	53442	Eubacterium callanderi
	Ⅱ	Bacteria	1736	Eubacterium limosum
	Ⅱ	Bacteria	35518	Eubacterium nodatum
	Ⅱ	Bacteria	39497	Eubacterium xylanophilum
	Ⅱ	Bacteria	41202	Ewingella americana
	Ⅱ	Bacteria	178214	Facklamia hominis
	Ⅱ	Bacteria	82347	Facklamia languida
	Ⅱ	Bacteria	853	Faecalibacterium prausnitzii
	Ⅱ	Bacteria	137730	Falseniella ignava
	Ⅱ	Bacteria	82135	Fannyhessea vaginae
	Ⅱ	Bacteria	938288	Fenollaria massiliensis
	Ⅱ	Bacteria	143361	Filifactor alocis
	Ⅱ	Bacteria	1260	Finegoldia magna
	Ⅱ	Bacteria	292800	Flavonifractor plautii
	Ⅱ	Bacteria	657445	Francisella noatunensis
	Ⅱ	Bacteria	2016517	Francisella opportunistica
	Ⅱ	Bacteria	299583	Francisella orientalis
	Ⅱ	Bacteria	2599927	Francisella salimarina
	Ⅱ	Bacteria	264	Francisella tularensis subsp. novicida
	Ⅱ	Bacteria	1614	Fructilactobacillus fructivorans
	Ⅱ	Bacteria	53444	Fructilactobacillus lindneri
	Ⅱ	Bacteria	285729	Fusobacterium canifelinum
	Ⅱ	Bacteria	849	Fusobacterium gonidiaformans
	Ⅱ	Bacteria	1583098	Fusobacterium hwasookii
	Ⅱ	Bacteria	1852365	Fusobacterium massiliense
	Ⅱ	Bacteria	850	Fusobacterium mortiferum
	Ⅱ	Bacteria	860	Fusobacterium periodonticum
	Ⅱ	Bacteria	861	Fusobacterium ulcerans
	Ⅱ	Bacteria	856	Fusobacterium varium
	Ⅱ	Bacteria	750	Gallibacterium anatis
	Ⅱ	Bacteria	2702	Gardnerella Vaginalis
	Ⅱ	Bacteria	502393	Gemella asaccharolytica
	Ⅱ	Bacteria	84136	Gemella bergeri
	Ⅱ	Bacteria	1379	Gemella haemolysans
	Ⅱ	Bacteria	29391	Gemella morbillorum
	Ⅱ	Bacteria	84135	Gemella sanguinis
	Ⅱ	Bacteria	1422	Geobacillus stearothermophilus
	Ⅱ	Bacteria	33940	Geobacillus thermodenitrificans
	Ⅱ	Bacteria	135517	Geobacillus vulcani
	Ⅱ	Bacteria	66228	Gleimia europaea
	Ⅱ	Bacteria	13076	Globicatella sanguinis
	Ⅱ	Bacteria	136093	Globicatella sulfidifaciens
	Ⅱ	Bacteria	442	Gluconobacter oxydans
	Ⅱ	Bacteria	36820	Gordonia aichiensis
	Ⅱ	Bacteria	84096	Gordonia alkanivorans
	Ⅱ	Bacteria	36821	Gordonia amarae
	Ⅱ	Bacteria	263909	Gordonia araii
	Ⅱ	Bacteria	2054	Gordonia bronchialis
	Ⅱ	Bacteria	589162	Gordonia crocea
	Ⅱ	Bacteria	263908	Gordonia effusa
	Ⅱ	Bacteria	1701090	Gordonia hongkongensis
	Ⅱ	Bacteria	1004901	Gordonia iterans
	Ⅱ	Bacteria	122202	Gordonia jacobaea
	Ⅱ	Bacteria	249058	Gordonia otitidis
	Ⅱ	Bacteria	84595	Gordonia polyisoprenivorans
	Ⅱ	Bacteria	36822	Gordonia rubripertincta
	Ⅱ	Bacteria	36823	Gordonia sputi
	Ⅱ	Bacteria	2055	Gordonia terrae
	Ⅱ	Bacteria	158898	Gordonia westfalica
	Ⅱ	Bacteria	471189	Gordonibacter pamelaeae
	Ⅱ	Bacteria	364410	Granulibacter bethesdensis
	Ⅱ	Bacteria	46124	Granulicatella adiacens
	Ⅱ	Bacteria	137732	Granulicatella elegans
	Ⅱ	Bacteria	673	Grimontia hollisae
	Ⅱ	Bacteria	479106	Haematomicrobium sanguinis
	Ⅱ	Bacteria	197575	Haemophilus aegyptius
	Ⅱ	Bacteria	735	Haemophilus parahaemolyticus
	Ⅱ	Bacteria	736	Haemophilus paraphrohaemolyticus
	Ⅱ	Bacteria	249188	Haemophilus pittmaniae
	Ⅱ	Bacteria	123834	Haemophilus quentini
	Ⅱ	Bacteria	1078480	Haemophilus sputorum
	Ⅱ	Bacteria	569	Hafnia alvei
	Ⅱ	Bacteria	546367	Hafnia paralvei
	Ⅱ	Bacteria	52229	Hallella seregens
	Ⅱ	Bacteria	502821	Halomonas stevensii
	Ⅱ	Bacteria	1498	Hathewaya histolytica
	Ⅱ	Bacteria	1964382	Hathewaya massiliensis
	Ⅱ	Bacteria	40091	Helcococcus kunzii
	Ⅱ	Bacteria	2040290	Helcococcus massiliensis
	Ⅱ	Bacteria	72026	Helcococcus ovis
	Ⅱ	Bacteria	241555	Helcococcus sueciensis
	Ⅱ	Bacteria	1578720	Helicobacter ailurogastricus
	Ⅱ	Bacteria	37372	Helicobacter bilis
	Ⅱ	Bacteria	56877	Helicobacter bizzozeronii
	Ⅱ	Bacteria	123841	Helicobacter canadensis
	Ⅱ	Bacteria	29419	Helicobacter canis
	Ⅱ	Bacteria	138563	Helicobacter cetorum
	Ⅱ	Bacteria	45498	Helicobacter cholecystus
	Ⅱ	Bacteria	213	Helicobacter cinaedi
	Ⅱ	Bacteria	214	Helicobacter felis
	Ⅱ	Bacteria	215	Helicobacter fennelliae
	Ⅱ	Bacteria	60246	Helicobacter ganmani
	Ⅱ	Bacteria	35817	Helicobacter heilmannii
	Ⅱ	Bacteria	32025	Helicobacter hepaticus
	Ⅱ	Bacteria	471858	Helicobacter magdeburgensis
	Ⅱ	Bacteria	216	Helicobacter muridarum
	Ⅱ	Bacteria	35818	Helicobacter pullorum
	Ⅱ	Bacteria	59617	Helicobacter rodentium
	Ⅱ	Bacteria	56878	Helicobacter salomonis
	Ⅱ	Bacteria	104628	Helicobacter suis
	Ⅱ	Bacteria	50960	Helicobacter trogontum
	Ⅱ	Bacteria	1458358	Helicobacter valdiviensis
	Ⅱ	Bacteria	157268	Helicobacter winghamensis
	Ⅱ	Bacteria	964	Herbaspirillum seropedicae
	Ⅱ	Bacteria	1735	Holdemanella biformis
	Ⅱ	Bacteria	61171	Holdemania filiformis
	Ⅱ	Bacteria	87650	Hutsoniella sourekii
	Ⅱ	Bacteria	171674	Inquilinus limosus
	Ⅱ	Bacteria	261299	Intestinibacter bartlettii
	Ⅱ	Bacteria	1297617	Intestinimonas butyriciproducens
	Ⅱ	Bacteria	139208	Isoptericola variabilis
	Ⅱ	Bacteria	262209	Janibacter melonis
	Ⅱ	Bacteria	43995	Johnsonella ignava
	Ⅱ	Bacteria	679200	Johnsonella ignava ATCC 51276
	Ⅱ	Bacteria	43674	Jonesia denitrificans
	Ⅱ	Bacteria	428712	Jonquetella anthropi
	Ⅱ	Bacteria	2364647	kalamiella piersonii
	Ⅱ	Bacteria	1472764	Kallipyga massiliensis
	Ⅱ	Bacteria	206506	Kerstersia gyiorum
	Ⅱ	Bacteria	2796361	Kingella bonacorsii
	Ⅱ	Bacteria	502	Kingella denitrificans
	Ⅱ	Bacteria	1522312	Kingella negevensis
	Ⅱ	Bacteria	505	Kingella oralis
	Ⅱ	Bacteria	265175	Kingella potus
	Ⅱ	Bacteria	2058152	Klebsiella grimontii
	Ⅱ	Bacteria	2587529	Klebsiella pasteurii
	Ⅱ	Bacteria	2488567	Klebsiella sp. FDAARGOS_511
	Ⅱ	Bacteria	2587528	Klebsiella spallanzanii
	Ⅱ	Bacteria	51288	Kluyvera ascorbata
	Ⅱ	Bacteria	580	Kluyvera cryocrescens
	Ⅱ	Bacteria	73098	Kluyvera georgiana
	Ⅱ	Bacteria	61648	Kluyvera intermedia
	Ⅱ	Bacteria	1926282	Kocuria massiliensis
	Ⅱ	Bacteria	71999	Kocuria palustris
	Ⅱ	Bacteria	136273	Kocuria polaris
	Ⅱ	Bacteria	72000	Kocuria rhizophila
	Ⅱ	Bacteria	1275	Kocuria rosea
	Ⅱ	Bacteria	664639	Kocuria salsicia
	Ⅱ	Bacteria	1272	Kocuria varians
	Ⅱ	Bacteria	208223	Kosakonia cowanii
	Ⅱ	Bacteria	2529380	Kosakonia quasisacchari
	Ⅱ	Bacteria	283686	Kosakonia radicincitans
	Ⅱ	Bacteria	1033739	Kurthia massiliensis
	Ⅱ	Bacteria	138300	Kytococcus schroeteri
	Ⅱ	Bacteria	1276	Kytococcus sedentarius
	Ⅱ	Bacteria	39485	Lachnospira eligens
	Ⅱ	Bacteria	29354	Lacrimispora celerecrescens
	Ⅱ	Bacteria	84030	Lacrimispora saccharolytica
	Ⅱ	Bacteria	1582	Lacticaseibacillus casei
	Ⅱ	Bacteria	1597	Lacticaseibacillus paracasei
	Ⅱ	Bacteria	47715	Lacticaseibacillus rhamnosus
	Ⅱ	Bacteria	1589	Lactiplantibacillus pentosus
	Ⅱ	Bacteria	1590	Lactiplantibacillus plantarum
	Ⅱ	Bacteria	60520	Lactiplantibacilluss paraplantarum
	Ⅱ	Bacteria	1579	Lactobacillus acidophilus
	Ⅱ	Bacteria	47770	Lactobacillus crispatus
	Ⅱ	Bacteria	1584	Lactobacillus delbrueckii
	Ⅱ	Bacteria	1596	Lactobacillus gasseri
	Ⅱ	Bacteria	1587	Lactobacillus helveticus
	Ⅱ	Bacteria	1203033	Lactobacillus hominis
	Ⅱ	Bacteria	147802	Lactobacillus iners
	Ⅱ	Bacteria	109790	Lactobacillus jensenii
	Ⅱ	Bacteria	227945	Lactobacillus ultunensis
	Ⅱ	Bacteria	1359	Lactococcus cremoris
	Ⅱ	Bacteria	1363	Lactococcus garvieae
	Ⅱ	Bacteria	1358	Lactococcus lactis
	Ⅱ	Bacteria	1366	Lactococcus raffinolactis
	Ⅱ	Bacteria	1382	Lancefieldella parvula
	Ⅱ	Bacteria	1383	Lancefieldella rimae
	Ⅱ	Bacteria	168471	Laribacter hongkongensis
	Ⅱ	Bacteria	28038	Latilactobacillus curvatus
	Ⅱ	Bacteria	1599	Latilactobacillus sakei
	Ⅱ	Bacteria	2490857	Lautropia dentalis
	Ⅱ	Bacteria	47671	Lautropia mirabilis
	Ⅱ	Bacteria	1528099	Lawsonella clevelandensis
	Ⅱ	Bacteria	29546	Lawsonia intracellularis
	Ⅱ	Bacteria	83655	Leclercia adecarboxylata
	Ⅱ	Bacteria	2815358	Leclercia pneumoniae
	Ⅱ	Bacteria	28083	Legionella birminghamensis
	Ⅱ	Bacteria	447	Legionella bozemanae
	Ⅱ	Bacteria	29422	Legionella brunensis
	Ⅱ	Bacteria	28085	Legionella cincinnatiensis
	Ⅱ	Bacteria	1867846	Legionella clemsonensis
	Ⅱ	Bacteria	168933	Legionella drancourtii
	Ⅱ	Bacteria	45064	Legionella fairfieldensis
	Ⅱ	Bacteria	96230	Legionella fallonii
	Ⅱ	Bacteria	453	Legionella feeleii
	Ⅱ	Bacteria	45065	Legionella geestiana
	Ⅱ	Bacteria	449	Legionella hackeliae
	Ⅱ	Bacteria	343510	Legionella impletisoli
	Ⅱ	Bacteria	454	Legionella israelensis
	Ⅱ	Bacteria	455	Legionella jamestowniensis
	Ⅱ	Bacteria	456	Legionella jordanis
	Ⅱ	Bacteria	45067	Legionella lansingensis
	Ⅱ	Bacteria	45068	Legionella londiniensis
	Ⅱ	Bacteria	466	Legionella maceachernii
	Ⅱ	Bacteria	1034943	Legionella massiliensis
	Ⅱ	Bacteria	39962	Legionella moravica
	Ⅱ	Bacteria	535290	Legionella nagasakiensis
	Ⅱ	Bacteria	29423	Legionella oakridgensis
	Ⅱ	Bacteria	45071	Legionella parisiensis
	Ⅱ	Bacteria	91891	Legionella pneumophila subsp. pneumophila
	Ⅱ	Bacteria	45073	Legionella quinlivanii
	Ⅱ	Bacteria	96229	Legionella rowbothamii
	Ⅱ	Bacteria	458	Legionella rubrilucens
	Ⅱ	Bacteria	28087	Legionella sainthelensi
	Ⅱ	Bacteria	45075	Legionella shakespearei
	Ⅱ	Bacteria	947033	Legionella steelei
	Ⅱ	Bacteria	40335	Legionella tucsonensis
	Ⅱ	Bacteria	28088	Legionella wadsworthii
	Ⅱ	Bacteria	66969	Legionella waltersii
	Ⅱ	Bacteria	144185	Leifsonia aquatica
	Ⅱ	Bacteria	61646	Lelliottia amnigena
	Ⅱ	Bacteria	69220	Lelliottia nimipressuralis
	Ⅱ	Bacteria	82981	Leminorella grimontii
	Ⅱ	Bacteria	158841	Leminorella richardii
	Ⅱ	Bacteria	1581	Lentilactobacillus buchneri
	Ⅱ	Bacteria	1588	Lentilactobacillus hilgardii
	Ⅱ	Bacteria	33962	Lentilactobacillus kefiri
	Ⅱ	Bacteria	152331	Lentilactobacillus parabuchneri
	Ⅱ	Bacteria	172	Leptospira biflexa
	Ⅱ	Bacteria	1193500	Leptospira idonii
	Ⅱ	Bacteria	29508	Leptospira meyeri
	Ⅱ	Bacteria	293075	Leptospira terpstrae
	Ⅱ	Bacteria	293085	Leptospira vanthielii
	Ⅱ	Bacteria	29511	Leptospira wolbachii
	Ⅱ	Bacteria	293069	Leptospira yanagawae
	Ⅱ	Bacteria	157688	Leptotrichia hofstadii
	Ⅱ	Bacteria	157691	Leptotrichia shahii
	Ⅱ	Bacteria	109328	Leptotrichia trevisanii
	Ⅱ	Bacteria	157687	Leptotrichia wadei
	Ⅱ	Bacteria	33964	Leuconostoc citreum
	Ⅱ	Bacteria	2766470	Leuconostoc falkenbergense
	Ⅱ	Bacteria	1246	Leuconostoc lactis
	Ⅱ	Bacteria	1245	Leuconostoc mesenteroides
	Ⅱ	Bacteria	33968	Leuconostoc pseudomesenteroides
	Ⅱ	Bacteria	1580	Levilactobacillus brevis
	Ⅱ	Bacteria	1624	Ligilactobacillus salivarius
	Ⅱ	Bacteria	1613	Limosilactobacillus fermentum
	Ⅱ	Bacteria	1069827	Listeria fleischmannii
	Ⅱ	Bacteria	1641	Listeria grayi
	Ⅱ	Bacteria	1642	Listeria innocua
	Ⅱ	Bacteria	1638	Listeria ivanovii
	Ⅱ	Bacteria	1497681	Listeria newyorkensis
	Ⅱ	Bacteria	1640	Listeria seeligeri
	Ⅱ	Bacteria	2705293	Listeria valentina
	Ⅱ	Bacteria	1643	Listeria welshimeri
	Ⅱ	Bacteria	1610	Loigolactobacillus coryniformis
	Ⅱ	Bacteria	28031	Lysinibacillus fusiformis
	Ⅱ	Bacteria	33935	Lysinibacillus macroides
	Ⅱ	Bacteria	1421	Lysinibacillus sphaericus
	Ⅱ	Bacteria	1903056	Macrococcus bohemicus
	Ⅱ	Bacteria	1855823	Macrococcus canis
	Ⅱ	Bacteria	69966	Macrococcus caseolyticus
	Ⅱ	Bacteria	1902580	Macrococcus epidermidis
	Ⅱ	Bacteria	1891097	Macrococcus goetzii
	Ⅱ	Bacteria	28227	Malacoplasma penetrans
	Ⅱ	Bacteria	42858	Mammaliicoccus lentus
	Ⅱ	Bacteria	1296	Mammaliicoccus sciuri
	Ⅱ	Bacteria	71237	Mammaliicoccus vitulinus
	Ⅱ	Bacteria	75985	Mannheimia haemolytica
	Ⅱ	Bacteria	1604354	Mannheimia massilioguelmaensis
	Ⅱ	Bacteria	47157	Maridesulfovibrio bastinii
	Ⅱ	Bacteria	191026	Maridesulfovibrio hydrothermalis
	Ⅱ	Bacteria	880	Maridesulfovibrio salexigens
	Ⅱ	Bacteria	286638	Massilia alkalitolerans
	Ⅱ	Bacteria	1141883	Massilia putida
	Ⅱ	Bacteria	47229	Massilia timonae
	Ⅱ	Bacteria	879	Megalodesulfovibrio gigas DSM 1382 = ATCC 19364
	Ⅱ	Bacteria	907	Megasphaera elsdenii
	Ⅱ	Bacteria	1232428	Megasphaera massiliensis
	Ⅱ	Bacteria	187326	Megasphaera micronuciformis
	Ⅱ	Bacteria	45361	Mesomycoplasma conjunctivae
	Ⅱ	Bacteria	2128	Mesomycoplasma flocculare
	Ⅱ	Bacteria	2100	Mesomycoplasma hyorhinis
	Ⅱ	Bacteria	2118	Mesomycoplasma mobile
	Ⅱ	Bacteria	2099	Mesomycoplasma hyopneumoniae
	Ⅱ	Bacteria	324768	Metabacillus idriensis
	Ⅱ	Bacteria	2111	Metamycoplasma arthritidis
	Ⅱ	Bacteria	2121	Metamycoplasma orale
	Ⅱ	Bacteria	2124	Metamycoplasma salivarium
	Ⅱ	Bacteria	1870999	Metaprevotella massiliensis
	Ⅱ	Bacteria	66851	Methanobrevibacter oralis
	Ⅱ	Bacteria	2173	Methanobrevibacter smithii
	Ⅱ	Bacteria	269660	Methylobacterium brachiatum
	Ⅱ	Bacteria	107400	Methylobacterium fujisawaense
	Ⅱ	Bacteria	39956	Methylobacterium mesophilicum
	Ⅱ	Bacteria	410	Methylobacterium organophilum
	Ⅱ	Bacteria	334852	Methylobacterium oryzae
	Ⅱ	Bacteria	31998	Methylobacterium radiotolerans
	Ⅱ	Bacteria	408	Methylorubrum extorquens
	Ⅱ	Bacteria	33883	Microbacterium arborescens
	Ⅱ	Bacteria	36805	Microbacterium aurum
	Ⅱ	Bacteria	462710	Microbacterium binotii
	Ⅱ	Bacteria	36807	Microbacterium laevaniformans
	Ⅱ	Bacteria	300020	Microbacterium maritypicum
	Ⅱ	Bacteria	82380	Microbacterium oxydans
	Ⅱ	Bacteria	199592	Microbacterium paraoxydans
	Ⅱ	Bacteria	156977	Microbacterium resistens
	Ⅱ	Bacteria	2033	Microbacterium testaceum
	Ⅱ	Bacteria	2086576	Microbacterium timonense
	Ⅱ	Bacteria	671622	Microbacterium yannicii
	Ⅱ	Bacteria	1391911	Micrococcus aloeverae
	Ⅱ	Bacteria	1270	Micrococcus luteus
	Ⅱ	Bacteria	1273	Micrococcus lylae
	Ⅱ	Bacteria	1930558	Micrococcus sp. FDAARGOS_333
	Ⅱ	Bacteria	566027	Micrococcus yunnanensis
	Ⅱ	Bacteria	2051	Mobiluncus curtisii
	Ⅱ	Bacteria	144178	Mobiluncus holmesii
[truncated: 6,190 more rows]
