# Supplementary material for: Characteristics of pathogenic microorganisms in COPD-related infections: prognostic correlations and implications
Source: Front Cell Infect Microbiol. 2026 Jan 19;15:1739849. doi: 10.3389/fcimb.2025.1739849 (PMC12862076; doi:10.3389/fcimb.2025.1739849)
Supplement: Supplementary file 3 [file Table2.xlsx]

## Sheet: Supplementary Table 2
	Supplementary Table 2. Details of microbiological tests.
	Sample	Species	Genus	NGS	Culture	Immunocompromised	Symptoms	CRP	PCT	WBC	NE	LYM	Other CMT	Adjudication
	S0001	Veillonella parvula	Veillonella	Reported	Negative	Normal	Y	Normal	Normal	Normal	Normal	Normal	Negative	Microorganism without pathogenic role
	S0001	Schaalia odontolytica	Schaalia	Reported	Negative	Normal	Y	Normal	Normal	Normal	Normal	Normal	Negative	Microorganism without pathogenic role
	S0001	Human betaherpesvirus 7	Roseolovirus	Reported	Negative	Normal	Y	Normal	Normal	Normal	Normal	Normal	Negative	Microorganism without pathogenic role
	S0001	Mycobacterium tuberculosis complex	Mycobacterium	Reported	Negative	Normal	Y	Normal	Normal	Normal	Normal	Normal	Negative	Causative pathogen
	S0002	Streptococcus pneumoniae	Streptococcus	Reported	Negative	Normal	Y	Normal	Normal	Normal	Normal	Below	Negative	Possibly causative pathogen
	S0002	Acinetobacter baumannii	Acinetobacter	Reported	Positive	Normal	Y	Normal	Normal	Normal	Normal	Below	Negative	Causative pathogen
	S0002	Streptococcus constellatus	Streptococcus	Reported	Negative	Normal	Y	Normal	Normal	Normal	Normal	Below	Negative	Microorganism without pathogenic role
	S0002	Klebsiella pneumoniae	Klebsiella	Reported	Positive (G-)	Normal	Y	Normal	Normal	Normal	Normal	Below	Negative	Possibly causative pathogen
	S0002	Staphylococcus aureus	Staphylococcus	Reported	Negative	Normal	Y	Normal	Normal	Normal	Normal	Below	Negative	Possibly causative pathogen
	S0002	Haemophilus influenzae	Haemophilus	Reported	Positive (G-)	Normal	Y	Normal	Normal	Normal	Normal	Below	Negative	Possibly causative pathogen
	S0002	Candida glabrata	Candida	Reported	Positive	Normal	Y	Normal	Normal	Normal	Normal	Below	Negative	Microorganism without pathogenic role
	S0002	Actinomyces israelii	Actinomyces	Background	Negative	Normal	Y	Normal	Normal	Normal	Normal	Below	Negative	Microorganism without pathogenic role
	S0004	Staphylococcus aureus	Staphylococcus	Reported	Negative	Normal	Y	Normal	Over	Normal	Normal	Normal	Negative	Possibly causative pathogen
	S0004	Pseudomonas aeruginosa	Pseudomonas	Reported	Positive (G-)	Normal	Y	Normal	Over	Normal	Normal	Normal	Negative	Causative pathogen
	S0004	Schaalia odontolytica	Schaalia	Background	Negative	Normal	Y	Normal	Over	Normal	Normal	Normal	Negative	Microorganism without pathogenic role
	S0005	Pseudomonas aeruginosa	Pseudomonas	Reported	Negative	Normal	Y	Normal	Normal	Normal	Normal	Normal	Negative	Causative pathogen
	S0005	Klebsiella pneumoniae	Klebsiella	Reported	Negative	Normal	Y	Normal	Normal	Normal	Normal	Normal	Negative	Possibly causative pathogen
	S0005	Klebsiella oxytoca	Klebsiella	Reported	Negative	Normal	Y	Normal	Normal	Normal	Normal	Normal	Negative	Possibly causative pathogen
	S0005	Achromobacter xylosoxidans	Achromobacter	Reported	Negative	Normal	Y	Normal	Normal	Normal	Normal	Normal	Negative	Possibly causative pathogen
	S0005	Acinetobacter baumannii	Acinetobacter	Reported	Negative	Normal	Y	Normal	Normal	Normal	Normal	Normal	Negative	Possibly causative pathogen
	S0005	Rhinovirus	Enterovirus	Reported	Negative	Normal	Y	Normal	Normal	Normal	Normal	Normal	Negative	Possibly causative pathogen
	S0005	Human betaherpesvirus 7	Roseolovirus	Reported	Negative	Normal	Y	Normal	Normal	Normal	Normal	Normal	Negative	Microorganism without pathogenic role
	S0005	Veillonella parvula	Veillonella	Background	Negative	Normal	Y	Normal	Normal	Normal	Normal	Normal	Negative	Microorganism without pathogenic role
	S0005	Schaalia odontolytica	Schaalia	Background	Negative	Normal	Y	Normal	Normal	Normal	Normal	Normal	Negative	Microorganism without pathogenic role
	S0006	Streptococcus constellatus	Streptococcus	Reported	Negative	Y	Y	Over	Over	Over	Over	Below	Negative	Microorganism without pathogenic role
	S0006	Klebsiella pneumoniae	Klebsiella	Reported	Positive (G-)	Y	Y	Over	Over	Over	Over	Below	Negative	Causative pathogen
	S0006	Candida glabrata	Candida	Reported	Negative	Y	Y	Over	Over	Over	Over	Below	Negative	Microorganism without pathogenic role
	S0006	Schaalia odontolytica	Schaalia	Background	Negative	Y	Y	Over	Over	Over	Over	Below	Negative	Microorganism without pathogenic role
	S0006	Veillonella parvula	Veillonella	Background	Positive (G-)	Y	Y	Over	Over	Over	Over	Below	Negative	Microorganism without pathogenic role
	S0006	Enterococcus faecium	Enterococcus	Background	Negative	Y	Y	Over	Over	Over	Over	Below	Negative	Microorganism without pathogenic role
	S0007	Klebsiella pneumoniae	Klebsiella	Reported	Positive (G-)	Normal	Y	Over	Over	Over	Normal	Normal	Negative	Causative pathogen
	S0007	Veillonella parvula	Veillonella	Background	Positive (G-)	Normal	Y	Over	Over	Over	Normal	Normal	Negative	Microorganism without pathogenic role
	S0007	Staphylococcus epidermidis	Staphylococcus	Background	Negative	Normal	Y	Over	Over	Over	Normal	Normal	Negative	Microorganism without pathogenic role
	S0007	Schaalia odontolytica	Schaalia	Background	Negative	Normal	Y	Over	Over	Over	Normal	Normal	Negative	Microorganism without pathogenic role
	S0008	Human betaherpesvirus 5	Cytomegalovirus	Reported	Negative	Normal	Normal	Normal	Over	Over	Over	Below	Negative	Not causative pathogen
	S0009	Legionella pneumophila	Legionella	Reported	Positive (G-)	Normal	Y	Over	Over	Over	Over	Below	Negative	Causative pathogen
	S0009	Streptococcus constellatus	Streptococcus	Reported	Negative	Normal	Y	Over	Over	Over	Over	Below	Negative	Microorganism without pathogenic role
	S0009	Streptococcus pneumoniae	Streptococcus	Reported	Negative	Normal	Y	Over	Over	Over	Over	Below	Negative	Possibly causative pathogen
	S0009	Pneumocystis jirovecii	Pneumocystis	Reported	Negative	Normal	Y	Over	Over	Over	Over	Below	Negative	Possibly causative pathogen
	S0009	Human betaherpesvirus 6	Roseolovirus	Reported	Negative	Normal	Y	Over	Over	Over	Over	Below	Negative	Not causative pathogen
	S0009	Schaalia odontolytica	Schaalia	Background	Negative	Normal	Y	Over	Over	Over	Over	Below	Negative	Microorganism without pathogenic role
	S0009	Veillonella parvula	Veillonella	Background	Positive (G-)	Normal	Y	Over	Over	Over	Over	Below	Negative	Microorganism without pathogenic role
	S0009	Haemophilus parainfluenzae	Haemophilus	Background	Positive (G-)	Normal	Y	Over	Over	Over	Over	Below	Negative	Microorganism without pathogenic role
	S0010	Enterobacter cloacae complex	Enterobacter	Reported	Positive (G-)	Normal	Y	Over	Over	Over	Over	Below	Negative	Causative pathogen
	S0010	Moraxella catarrhalis	Moraxella	Reported	Positive (G-)	Normal	Y	Over	Over	Over	Over	Below	Negative	Possibly causative pathogen
	S0010	Citrobacter freundii	Citrobacter	Reported	Positive (G-)	Normal	Y	Over	Over	Over	Over	Below	Negative	Microorganism without pathogenic role
	S0010	Candida albicans	Candida	Reported	Positive	Normal	Y	Over	Over	Over	Over	Below	Negative	Microorganism without pathogenic role
	S0010	Human betaherpesvirus 7	Roseolovirus	Reported	Negative	Normal	Y	Over	Over	Over	Over	Below	Negative	Microorganism without pathogenic role
	S0010	Human gammaherpesvirus 4	Lymphocryptovirus	Reported	Negative	Normal	Y	Over	Over	Over	Over	Below	Negative	Not causative pathogen
	S0010	Veillonella parvula	Veillonella	Background	Positive (G-)	Normal	Y	Over	Over	Over	Over	Below	Negative	Microorganism without pathogenic role
	S0010	Staphylococcus epidermidis	Staphylococcus	Background	Negative	Normal	Y	Over	Over	Over	Over	Below	Negative	Microorganism without pathogenic role
	S0010	Enterococcus faecalis	Enterococcus	Background	Negative	Normal	Y	Over	Over	Over	Over	Below	Negative	Microorganism without pathogenic role
	S0011	Haemophilus influenzae	Haemophilus	Reported	Negative	Normal	Y	Over	Over	Normal	Normal	Normal	Negative	Possibly causative pathogen
	S0011	Staphylococcus aureus	Staphylococcus	Reported	Negative	Normal	Y	Over	Over	Normal	Normal	Normal	Negative	Possibly causative pathogen
	S0011	Human betaherpesvirus 7	Roseolovirus	Reported	Negative	Normal	Y	Over	Over	Normal	Normal	Normal	Negative	Microorganism without pathogenic role
	S0011	Mycobacterium tuberculosis complex	Mycobacterium	Reported	Negative	Normal	Y	Over	Over	Normal	Normal	Normal	Negative	Causative pathogen
	S0011	Schaalia odontolytica	Schaalia	Background	Negative	Normal	Y	Over	Over	Normal	Normal	Normal	Negative	Microorganism without pathogenic role
	S0011	Veillonella parvula	Veillonella	Background	Negative	Normal	Y	Over	Over	Normal	Normal	Normal	Negative	Microorganism without pathogenic role
	S0012	Klebsiella pneumoniae	Klebsiella	Reported	Negative	Normal	Y	Over	Over	Over	Over	Below	Negative	Causative pathogen
	S0012	Haemophilus influenzae	Haemophilus	Reported	Negative	Normal	Y	Over	Over	Over	Over	Below	Negative	Possibly causative pathogen
	S0012	Streptococcus intermedius	Streptococcus	Reported	Negative	Normal	Y	Over	Over	Over	Over	Below	Negative	Microorganism without pathogenic role
	S0012	Human betaherpesvirus 7	Roseolovirus	Reported	Negative	Normal	Y	Over	Over	Over	Over	Below	Negative	Microorganism without pathogenic role
	S0012	Human gammaherpesvirus 4	Lymphocryptovirus	Reported	Negative	Normal	Y	Over	Over	Over	Over	Below	Negative	Not causative pathogen
	S0012	Human betaherpesvirus 6	Roseolovirus	Reported	Negative	Normal	Y	Over	Over	Over	Over	Below	Negative	Not causative pathogen
	S0012	Veillonella parvula	Veillonella	Background	Negative	Normal	Y	Over	Over	Over	Over	Below	Negative	Microorganism without pathogenic role
	S0012	Prevotella intermedia	Prevotella	Background	Negative	Normal	Y	Over	Over	Over	Over	Below	Negative	Microorganism without pathogenic role
	S0012	Actinomyces israelii	Actinomyces	Background	Negative	Normal	Y	Over	Over	Over	Over	Below	Negative	Microorganism without pathogenic role
	S0013	Staphylococcus aureus	Staphylococcus	Reported	Negative	Normal	Y	Normal	Normal	Normal	Normal	Normal	Negative	Causative pathogen
	S0013	Streptococcus intermedius	Streptococcus	Reported	Negative	Normal	Y	Normal	Normal	Normal	Normal	Normal	Negative	Microorganism without pathogenic role
	S0013	Human betaherpesvirus 7	Roseolovirus	Reported	Negative	Normal	Y	Normal	Normal	Normal	Normal	Normal	Negative	Microorganism without pathogenic role
	S0013	Haemophilus parainfluenzae	Haemophilus	Background	Positive (G-)	Normal	Y	Normal	Normal	Normal	Normal	Normal	Negative	Microorganism without pathogenic role
	S0013	Prevotella intermedia	Prevotella	Background	Positive (G-)	Normal	Y	Normal	Normal	Normal	Normal	Normal	Negative	Microorganism without pathogenic role
	S0013	Schaalia odontolytica	Schaalia	Background	Negative	Normal	Y	Normal	Normal	Normal	Normal	Normal	Negative	Microorganism without pathogenic role
	S0014	Escherichia coli	Escherichia	Reported	Negative	Normal	Y	Over	Over	Over	Over	Below	Negative	Causative pathogen
	S0014	Stenotrophomonas maltophilia	Stenotrophomonas	Reported	Negative	Normal	Y	Over	Over	Over	Over	Below	Negative	Possibly causative pathogen
	S0014	Elizabethkingia meningoseptica	Elizabethkingia	Reported	Negative	Normal	Y	Over	Over	Over	Over	Below	Negative	Possibly causative pathogen
	S0014	Klebsiella pneumoniae	Klebsiella	Reported	Negative	Normal	Y	Over	Over	Over	Over	Below	Negative	Possibly causative pathogen
	S0014	Acinetobacter baumannii	Acinetobacter	Reported	Negative	Normal	Y	Over	Over	Over	Over	Below	Negative	Possibly causative pathogen
	S0014	Staphylococcus aureus	Staphylococcus	Reported	Negative	Normal	Y	Over	Over	Over	Over	Below	Negative	Possibly causative pathogen
	S0014	Acinetobacter nosocomialis	Acinetobacter	Reported	Negative	Normal	Y	Over	Over	Over	Over	Below	Negative	Possibly causative pathogen
	S0014	Acinetobacter pittii	Acinetobacter	Reported	Negative	Normal	Y	Over	Over	Over	Over	Below	Negative	Possibly causative pathogen
	S0014	Elizabethkingia anophelis	Elizabethkingia	Reported	Negative	Normal	Y	Over	Over	Over	Over	Below	Negative	Possibly causative pathogen
	S0014	Candida albicans	Candida	Reported	Negative	Normal	Y	Over	Over	Over	Over	Below	Negative	Microorganism without pathogenic role
	S0014	SARS-CoV-2	Betacoronavirus	Reported	Negative	Normal	Y	Over	Over	Over	Over	Below	Positive	Not causative pathogen
	S0014	Human gammaherpesvirus 4	Lymphocryptovirus	Reported	Negative	Normal	Y	Over	Over	Over	Over	Below	Negative	Not causative pathogen
	S0014	Staphylococcus epidermidis	Staphylococcus	Background	Negative	Normal	Y	Over	Over	Over	Over	Below	Negative	Microorganism without pathogenic role
	S0014	Enterococcus faecalis	Enterococcus	Background	Negative	Normal	Y	Over	Over	Over	Over	Below	Negative	Microorganism without pathogenic role
	S0014	Veillonella parvula	Veillonella	Background	Negative	Normal	Y	Over	Over	Over	Over	Below	Negative	Microorganism without pathogenic role
	S0016	Acinetobacter baumannii	Acinetobacter	Reported	Positive	Normal	Y	Normal	Over	Over	Over	Below	Negative	Causative pathogen
	S0016	Proteus mirabilis	Proteus	Reported	Positive	Normal	Y	Normal	Over	Over	Over	Below	Negative	Possibly causative pathogen
	S0016	Candida albicans	Candida	Reported	Positive	Normal	Y	Normal	Over	Over	Over	Below	Negative	Microorganism without pathogenic role
	S0018	Streptococcus agalactiae	Streptococcus	Reported	Negative	Normal	Y	Over	Over	Normal	Over	Below	Negative	Microorganism without pathogenic role
	S0018	Candida albicans	Candida	Reported	Positive	Normal	Y	Over	Over	Normal	Over	Below	Negative	Microorganism without pathogenic role
	S0018	Human betaherpesvirus 7	Roseolovirus	Reported	Negative	Normal	Y	Over	Over	Normal	Over	Below	Negative	Microorganism without pathogenic role
	S0018	Veillonella parvula	Veillonella	Background	Positive (G-)	Normal	Y	Over	Over	Normal	Over	Below	Negative	Microorganism without pathogenic role
	S0018	Schaalia odontolytica	Schaalia	Background	Negative	Normal	Y	Over	Over	Normal	Over	Below	Negative	Microorganism without pathogenic role
	S0018	Haemophilus parainfluenzae	Haemophilus	Background	Positive (G-)	Normal	Y	Over	Over	Normal	Over	Below	Negative	Microorganism without pathogenic role
	S0019	Human betaherpesvirus 7	Roseolovirus	Reported	Negative	Y	Y	Over	Normal	Normal	Over	Below	Negative	Microorganism without pathogenic role
	S0019	Human gammaherpesvirus 4	Lymphocryptovirus	Reported	Negative	Y	Y	Over	Normal	Normal	Over	Below	Negative	Not causative pathogen
	S0019	Haemophilus parainfluenzae	Haemophilus	Background	Positive (G-)	Y	Y	Over	Normal	Normal	Over	Below	Negative	Microorganism without pathogenic role
	S0019	Schaalia odontolytica	Schaalia	Background	Negative	Y	Y	Over	Normal	Normal	Over	Below	Negative	Microorganism without pathogenic role
	S0019	Veillonella parvula	Veillonella	Background	Positive (G-)	Y	Y	Over	Normal	Normal	Over	Below	Negative	Microorganism without pathogenic role
	S0020	Streptococcus constellatus	Streptococcus	Reported	Negative	Normal	Y	Over	Over	Over	Over	Below	Negative	Microorganism without pathogenic role
	S0020	Acinetobacter nosocomialis	Acinetobacter	Reported	Positive (G-)	Normal	Y	Over	Over	Over	Over	Below	Negative	Causative pathogen
	S0020	Acinetobacter pittii	Acinetobacter	Reported	Positive (G-)	Normal	Y	Over	Over	Over	Over	Below	Negative	Possibly causative pathogen
	S0020	Human adenovirus	Mastadenovirus	Reported	Negative	Normal	Y	Over	Over	Over	Over	Below	Negative	Not causative pathogen
	S0020	Human alphaherpesvirus 1	Simplexvirus	Reported	Negative	Normal	Y	Over	Over	Over	Over	Below	Negative	Not causative pathogen
	S0020	Human gammaherpesvirus 4	Lymphocryptovirus	Reported	Negative	Normal	Y	Over	Over	Over	Over	Below	Negative	Not causative pathogen
	S0020	Human betaherpesvirus 7	Roseolovirus	Reported	Negative	Normal	Y	Over	Over	Over	Over	Below	Negative	Microorganism without pathogenic role
	S0020	Veillonella parvula	Veillonella	Background	Positive (G-)	Normal	Y	Over	Over	Over	Over	Below	Negative	Microorganism without pathogenic role
	S0020	Schaalia odontolytica	Schaalia	Background	Negative	Normal	Y	Over	Over	Over	Over	Below	Negative	Microorganism without pathogenic role
	S0020	Staphylococcus epidermidis	Staphylococcus	Background	Negative	Normal	Y	Over	Over	Over	Over	Below	Negative	Microorganism without pathogenic role
	S0021	Burkholderia cenocepacia	Burkholderia	Reported	Positive (G-)	Normal	Y	Over	Over	Normal	Normal	Normal	Negative	Causative pathogen
	S0021	Chlamydia psittaci	Chlamydia	Reported	Negative	Normal	Y	Over	Over	Normal	Normal	Normal	Negative	Possibly causative pathogen
	S0021	Schaalia odontolytica	Schaalia	Background	Negative	Normal	Y	Over	Over	Normal	Normal	Normal	Negative	Microorganism without pathogenic role
	S0021	Veillonella parvula	Veillonella	Background	Positive (G-)	Normal	Y	Over	Over	Normal	Normal	Normal	Negative	Microorganism without pathogenic role
	S0021	Prevotella intermedia	Prevotella	Background	Positive (G-)	Normal	Y	Over	Over	Normal	Normal	Normal	Negative	Microorganism without pathogenic role
	S0022	Klebsiella pneumoniae	Klebsiella	Reported	Negative	Normal	Y	Over	Over	Over	Over	Below	Negative	Causative pathogen
	S0022	Streptococcus pneumoniae	Streptococcus	Reported	Negative	Normal	Y	Over	Over	Over	Over	Below	Negative	Possibly causative pathogen
	S0022	Acinetobacter pittii	Acinetobacter	Reported	Negative	Normal	Y	Over	Over	Over	Over	Below	Negative	Possibly causative pathogen
	S0022	Acinetobacter baumannii	Acinetobacter	Reported	Negative	Normal	Y	Over	Over	Over	Over	Below	Negative	Possibly causative pathogen
	S0022	Stenotrophomonas maltophilia	Stenotrophomonas	Reported	Negative	Normal	Y	Over	Over	Over	Over	Below	Negative	Possibly causative pathogen
	S0022	SARS-CoV-2	Betacoronavirus	Reported	Negative	Normal	Y	Over	Over	Over	Over	Below	Positive	Not causative pathogen
	S0022	Human gammaherpesvirus 4	Lymphocryptovirus	Reported	Negative	Normal	Y	Over	Over	Over	Over	Below	Negative	Not causative pathogen
	S0022	Human alphaherpesvirus 1	Simplexvirus	Reported	Negative	Normal	Y	Over	Over	Over	Over	Below	Negative	Not causative pathogen
	S0022	Human betaherpesvirus 7	Roseolovirus	Reported	Negative	Normal	Y	Over	Over	Over	Over	Below	Negative	Microorganism without pathogenic role
	S0022	Enterococcus faecium	Enterococcus	Background	Negative	Normal	Y	Over	Over	Over	Over	Below	Negative	Microorganism without pathogenic role
	S0022	Schaalia odontolytica	Schaalia	Background	Negative	Normal	Y	Over	Over	Over	Over	Below	Negative	Microorganism without pathogenic role
	S0022	Veillonella parvula	Veillonella	Background	Negative	Normal	Y	Over	Over	Over	Over	Below	Negative	Microorganism without pathogenic role
	S0023	Enterobacter cloacae complex	Enterobacter	Reported	Positive (G-)	Y	Y	Over	Over	Below	Over	Below	Negative	Causative pathogen
	S0023	Rhinovirus	Enterovirus	Reported	Negative	Y	Y	Over	Over	Below	Over	Below	Negative	Causative pathogen
	S0023	Human parvovirus	Erythroparvovirus	Reported	Negative	Y	Y	Over	Over	Below	Over	Below	Negative	Possibly causative pathogen
	S0023	Enterococcus faecalis	Enterococcus	Background	Negative	Y	Y	Over	Over	Below	Over	Below	Negative	Microorganism without pathogenic role
	S0024	Klebsiella pneumoniae	Klebsiella	Reported	Positive	Normal	Y	Normal	Normal	Normal	Normal	Normal	Negative	Causative pathogen
	S0024	Human betaherpesvirus 7	Roseolovirus	Reported	Negative	Normal	Y	Normal	Normal	Normal	Normal	Normal	Negative	Microorganism without pathogenic role
	S0024	Schaalia odontolytica	Schaalia	Background	Negative	Normal	Y	Normal	Normal	Normal	Normal	Normal	Negative	Microorganism without pathogenic role
	S0024	Veillonella parvula	Veillonella	Background	Positive (G-)	Normal	Y	Normal	Normal	Normal	Normal	Normal	Negative	Microorganism without pathogenic role
	S0024	Prevotella intermedia	Prevotella	Background	Positive (G-)	Normal	Y	Normal	Normal	Normal	Normal	Normal	Negative	Microorganism without pathogenic role
	S0025	Staphylococcus epidermidis	Staphylococcus	Background	Negative	Normal	Y	Normal	Normal	Normal	Normal	Normal	Negative	Microorganism without pathogenic role
	S0025	Schaalia odontolytica	Schaalia	Background	Negative	Normal	Y	Normal	Normal	Normal	Normal	Normal	Negative	Microorganism without pathogenic role
	S0025	Veillonella parvula	Veillonella	Background	Negative	Normal	Y	Normal	Normal	Normal	Normal	Normal	Negative	Microorganism without pathogenic role
	S0026	Haemophilus influenzae	Haemophilus	Reported	Positive (G-)	Normal	Y	Normal	Over	Normal	Normal	Normal	Negative	Causative pathogen
	S0026	Human betaherpesvirus 5	Cytomegalovirus	Reported	Negative	Normal	Y	Normal	Over	Normal	Normal	Normal	Negative	Possibly causative pathogen
	S0026	Mycobacterium tuberculosis complex	Mycobacterium	Reported	Negative	Normal	Y	Normal	Over	Normal	Normal	Normal	Negative	Possibly causative pathogen
	S0026	Porphyromonas gingivalis	Porphyromonas	Background	Positive (G-)	Normal	Y	Normal	Over	Normal	Normal	Normal	Negative	Microorganism without pathogenic role
	S0026	Schaalia odontolytica	Schaalia	Background	Negative	Normal	Y	Normal	Over	Normal	Normal	Normal	Negative	Microorganism without pathogenic role
	S0026	Prevotella intermedia	Prevotella	Background	Positive (G-)	Normal	Y	Normal	Over	Normal	Normal	Normal	Negative	Microorganism without pathogenic role
	S0027	Streptococcus constellatus	Streptococcus	Reported	Negative	Normal	Normal	Normal	Normal	Normal	Normal	Normal	Negative	Microorganism without pathogenic role
	S0027	Candida albicans	Candida	Reported	Negative	Normal	Normal	Normal	Normal	Normal	Normal	Normal	Negative	Microorganism without pathogenic role
	S0027	Human betaherpesvirus 7	Roseolovirus	Reported	Negative	Normal	Normal	Normal	Normal	Normal	Normal	Normal	Negative	Microorganism without pathogenic role
	S0027	Schaalia odontolytica	Schaalia	Background	Negative	Normal	Normal	Normal	Normal	Normal	Normal	Normal	Negative	Microorganism without pathogenic role
	S0027	Veillonella parvula	Veillonella	Background	Negative	Normal	Normal	Normal	Normal	Normal	Normal	Normal	Negative	Microorganism without pathogenic role
	S0027	Porphyromonas gingivalis	Porphyromonas	Background	Negative	Normal	Normal	Normal	Normal	Normal	Normal	Normal	Negative	Microorganism without pathogenic role
	S0028	Candida albicans	Candida	Reported	Negative	Normal	Y	Over	Over	Normal	Over	Below	Negative	Microorganism without pathogenic role
	S0028	Pneumocystis jirovecii	Pneumocystis	Reported	Negative	Normal	Y	Over	Over	Normal	Over	Below	Negative	Causative pathogen
	S0029	Acinetobacter baumannii	Acinetobacter	Reported	Positive (G-)	Normal	Y	Normal	Normal	Normal	Over	Below	Negative	Causative pathogen
	S0029	SARS-CoV-2	Betacoronavirus	Reported	Negative	Normal	Y	Normal	Normal	Normal	Over	Below	Positive	Not causative pathogen
	S0029	Human betaherpesvirus 7	Roseolovirus	Reported	Negative	Normal	Y	Normal	Normal	Normal	Over	Below	Negative	Microorganism without pathogenic role
	S0029	Schaalia odontolytica	Schaalia	Background	Negative	Normal	Y	Normal	Normal	Normal	Over	Below	Negative	Microorganism without pathogenic role
	S0029	Veillonella parvula	Veillonella	Background	Positive (G-)	Normal	Y	Normal	Normal	Normal	Over	Below	Negative	Microorganism without pathogenic role
	S0029	Porphyromonas gingivalis	Porphyromonas	Background	Positive (G-)	Normal	Y	Normal	Normal	Normal	Over	Below	Negative	Microorganism without pathogenic role
	S0030	Legionella pneumophila	Legionella	Reported	Negative	Y	Y	Over	Over	Below	Over	Below	Negative	Causative pathogen
	S0030	Haemophilus parainfluenzae	Haemophilus	Background	Negative	Y	Y	Over	Over	Below	Over	Below	Negative	Microorganism without pathogenic role
	S0033	Rhinovirus	Enterovirus	Reported	Negative	Y	Y	Normal	Over	Over	Over	Below	Negative	Not causative pathogen
	S0033	Schaalia odontolytica	Schaalia	Background	Negative	Y	Y	Normal	Over	Over	Over	Below	Negative	Microorganism without pathogenic role
	S0034	Tropheryma whipplei	Tropheryma	Reported	Negative	Normal	Y	Over	Normal	Over	Over	Below	Negative	Causative pathogen
	S0034	Candida albicans	Candida	Reported	Negative	Normal	Y	Over	Normal	Over	Over	Below	Negative	Microorganism without pathogenic role
	S0034	Porphyromonas gingivalis	Porphyromonas	Background	Positive (G-)	Normal	Y	Over	Normal	Over	Over	Below	Negative	Microorganism without pathogenic role
	S0034	Actinomyces israelii	Actinomyces	Background	Negative	Normal	Y	Over	Normal	Over	Over	Below	Negative	Microorganism without pathogenic role
	S0034	Fusobacterium nucleatum	Fusobacterium	Background	Negative	Normal	Y	Over	Normal	Over	Over	Below	Negative	Microorganism without pathogenic role
	S0036	Pseudomonas aeruginosa	Pseudomonas	Reported	Positive (G-)	Normal	Y	Normal	Over	Over	Over	Below	Negative	Causative pathogen
	S0036	Candida albicans	Candida	Reported	Negative	Normal	Y	Normal	Over	Over	Over	Below	Negative	Microorganism without pathogenic role
	S0036	Human coronavirus	Betacoronavirus	Reported	Negative	Normal	Y	Normal	Over	Over	Over	Below	Negative	Not causative pathogen
	S0036	Human gammaherpesvirus 4	Lymphocryptovirus	Reported	Negative	Normal	Y	Normal	Over	Over	Over	Below	Negative	Not causative pathogen
	S0036	Human betaherpesvirus 7	Roseolovirus	Reported	Negative	Normal	Y	Normal	Over	Over	Over	Below	Negative	Microorganism without pathogenic role
	S0036	Schaalia odontolytica	Schaalia	Background	Negative	Normal	Y	Normal	Over	Over	Over	Below	Negative	Microorganism without pathogenic role
	S0036	Veillonella parvula	Veillonella	Background	Positive (G-)	Normal	Y	Normal	Over	Over	Over	Below	Negative	Microorganism without pathogenic role
	S0038	Haemophilus influenzae	Haemophilus	Reported	Negative	Normal	Y	Normal	Normal	Normal	Normal	Below	Negative	Causative pathogen
	S0038	Aspergillus fumigatus	Aspergillus	Reported	Negative	Normal	Y	Normal	Normal	Normal	Normal	Below	Negative	Possibly causative pathogen
	S0038	Human gammaherpesvirus 4	Lymphocryptovirus	Reported	Negative	Normal	Y	Normal	Normal	Normal	Normal	Below	Negative	Not causative pathogen
	S0038	Veillonella parvula	Veillonella	Background	Negative	Normal	Y	Normal	Normal	Normal	Normal	Below	Negative	Microorganism without pathogenic role
	S0038	Staphylococcus epidermidis	Staphylococcus	Background	Negative	Normal	Y	Normal	Normal	Normal	Normal	Below	Negative	Microorganism without pathogenic role
	S0038	Haemophilus parainfluenzae	Haemophilus	Background	Negative	Normal	Y	Normal	Normal	Normal	Normal	Below	Negative	Microorganism without pathogenic role
	S0040	Acinetobacter baumannii	Acinetobacter	Reported	Positive	Y	Y	Over	Over	Over	Over	Below	Negative	Causative pathogen
	S0040	Candida parapsilosis	Candida	Reported	Negative	Y	Y	Over	Over	Over	Over	Below	Negative	Microorganism without pathogenic role
	S0040	Candida glabrata	Candida	Reported	Negative	Y	Y	Over	Over	Over	Over	Below	Negative	Microorganism without pathogenic role
	S0040	Enterococcus faecium	Enterococcus	Background	Negative	Y	Y	Over	Over	Over	Over	Below	Negative	Microorganism without pathogenic role
	S0040	Staphylococcus epidermidis	Staphylococcus	Background	Negative	Y	Y	Over	Over	Over	Over	Below	Negative	Microorganism without pathogenic role
	S0041	Pseudomonas aeruginosa	Pseudomonas	Reported	Positive	Normal	Y	Over	Over	Normal	Normal	Below	Negative	Causative pathogen
	S0041	Human alphaherpesvirus 1	Simplexvirus	Reported	Negative	Normal	Y	Over	Over	Normal	Normal	Below	Negative	Not causative pathogen
	S0041	Schaalia odontolytica	Schaalia	Background	Negative	Normal	Y	Over	Over	Normal	Normal	Below	Negative	Microorganism without pathogenic role
	S0041	Haemophilus parainfluenzae	Haemophilus	Background	Negative	Normal	Y	Over	Over	Normal	Normal	Below	Negative	Microorganism without pathogenic role
	S0041	Actinomyces naeslundii	Actinomyces	Background	Negative	Normal	Y	Over	Over	Normal	Normal	Below	Negative	Microorganism without pathogenic role
	S0042	Mycoplasma pneumoniae	Mycoplasma	Reported	Negative	Normal	Y	Over	Normal	Normal	Normal	Normal	Negative	Causative pathogen
	S0042	Schaalia odontolytica	Schaalia	Background	Negative	Normal	Y	Over	Normal	Normal	Normal	Normal	Negative	Microorganism without pathogenic role
	S0042	Veillonella parvula	Veillonella	Background	Positive (G-)	Normal	Y	Over	Normal	Normal	Normal	Normal	Negative	Microorganism without pathogenic role
	S0042	Actinomyces naeslundii	Actinomyces	Background	Negative	Normal	Y	Over	Normal	Normal	Normal	Normal	Negative	Microorganism without pathogenic role
	S0043	Streptococcus intermedius	Streptococcus	Reported	Negative	Normal	Y	Over	Normal	Over	Over	Below	Negative	Microorganism without pathogenic role
	S0043	Serratia marcescens	Serratia	Reported	Positive (G-)	Normal	Y	Over	Normal	Over	Over	Below	Negative	Possibly causative pathogen
	S0043	Candida albicans	Candida	Reported	Positive	Normal	Y	Over	Normal	Over	Over	Below	Negative	Microorganism without pathogenic role
	S0043	Human betaherpesvirus 7	Roseolovirus	Reported	Negative	Normal	Y	Over	Normal	Over	Over	Below	Positive (Type)	Microorganism without pathogenic role
	S0043	Human gammaherpesvirus 4	Lymphocryptovirus	Reported	Negative	Normal	Y	Over	Normal	Over	Over	Below	Positive (Type)	Not causative pathogen
	S0043	Mycoplasma pneumoniae	Mycoplasma	Reported	Negative	Normal	Y	Over	Normal	Over	Over	Below	Positive	Causative pathogen
	S0043	Veillonella parvula	Veillonella	Background	Positive (G-)	Normal	Y	Over	Normal	Over	Over	Below	Negative	Microorganism without pathogenic role
	S0043	Actinomyces naeslundii	Actinomyces	Background	Negative	Normal	Y	Over	Normal	Over	Over	Below	Negative	Microorganism without pathogenic role
	S0043	Prevotella intermedia	Prevotella	Background	Positive (G-)	Normal	Y	Over	Normal	Over	Over	Below	Negative	Microorganism without pathogenic role
	S0044	Streptococcus constellatus	Streptococcus	Reported	Negative	Normal	Y	Normal	Normal	Normal	Normal	Normal	Negative	Microorganism without pathogenic role
	S0044	Staphylococcus aureus	Staphylococcus	Reported	Negative	Normal	Y	Normal	Normal	Normal	Normal	Normal	Negative	Causative pathogen
	S0044	Human gammaherpesvirus 4	Lymphocryptovirus	Reported	Negative	Normal	Y	Normal	Normal	Normal	Normal	Normal	Negative	Possibly causative pathogen
	S0044	Schaalia odontolytica	Schaalia	Background	Negative	Normal	Y	Normal	Normal	Normal	Normal	Normal	Negative	Microorganism without pathogenic role
	S0044	Veillonella parvula	Veillonella	Background	Positive (G-)	Normal	Y	Normal	Normal	Normal	Normal	Normal	Negative	Microorganism without pathogenic role
	S0044	Haemophilus parainfluenzae	Haemophilus	Background	Positive (G-)	Normal	Y	Normal	Normal	Normal	Normal	Normal	Negative	Microorganism without pathogenic role
	S0045	Klebsiella pneumoniae	Klebsiella	Reported	Positive	Normal	Y	Over	Over	Normal	Normal	Normal	Negative	Causative pathogen
	S0045	Streptococcus constellatus	Streptococcus	Reported	Negative	Normal	Y	Over	Over	Normal	Normal	Normal	Negative	Microorganism without pathogenic role
	S0045	Streptococcus intermedius	Streptococcus	Reported	Negative	Normal	Y	Over	Over	Normal	Normal	Normal	Negative	Microorganism without pathogenic role
	S0045	Human alphaherpesvirus 1	Simplexvirus	Reported	Negative	Normal	Y	Over	Over	Normal	Normal	Normal	Negative	Possibly causative pathogen
	S0045	Human betaherpesvirus 7	Roseolovirus	Reported	Negative	Normal	Y	Over	Over	Normal	Normal	Normal	Negative	Microorganism without pathogenic role
	S0045	Prevotella intermedia	Prevotella	Background	Positive (G-)	Normal	Y	Over	Over	Normal	Normal	Normal	Negative	Microorganism without pathogenic role
	S0045	Veillonella parvula	Veillonella	Background	Positive (G-)	Normal	Y	Over	Over	Normal	Normal	Normal	Negative	Microorganism without pathogenic role
	S0045	Porphyromonas gingivalis	Porphyromonas	Background	Positive (G-)	Normal	Y	Over	Over	Normal	Normal	Normal	Negative	Microorganism without pathogenic role
	S0046	Streptococcus constellatus	Streptococcus	Reported	Negative	Normal	Y	Over	Over	Normal	Over	Below	Negative	Microorganism without pathogenic role
	S0046	Schaalia odontolytica	Schaalia	Background	Negative	Normal	Y	Over	Over	Normal	Over	Below	Negative	Microorganism without pathogenic role
	S0046	Prevotella intermedia	Prevotella	Background	Positive (G-)	Normal	Y	Over	Over	Normal	Over	Below	Negative	Microorganism without pathogenic role
	S0046	Porphyromonas gingivalis	Porphyromonas	Background	Positive (G-)	Normal	Y	Over	Over	Normal	Over	Below	Negative	Microorganism without pathogenic role
	S0047	Klebsiella pneumoniae	Klebsiella	Reported	Positive (G-)	Normal	Y	Over	Over	Over	Over	Below	Negative	Causative pathogen
	S0047	Candida albicans	Candida	Reported	Positive	Normal	Y	Over	Over	Over	Over	Below	Negative	Microorganism without pathogenic role
	S0047	Human betaherpesvirus 7	Roseolovirus	Reported	Negative	Normal	Y	Over	Over	Over	Over	Below	Negative	Microorganism without pathogenic role
	S0047	Haemophilus parainfluenzae	Haemophilus	Background	Positive (G-)	Normal	Y	Over	Over	Over	Over	Below	Negative	Microorganism without pathogenic role
	S0048	Citrobacter freundii	Citrobacter	Reported	Positive (G-)	Normal	Y	Over	Over	Over	Over	Below	Negative	Microorganism without pathogenic role
	S0048	Serratia marcescens	Serratia	Reported	Positive (G-)	Normal	Y	Over	Over	Over	Over	Below	Negative	Possibly causative pathogen
	S0048	Klebsiella michiganensis	Klebsiella	Reported	Positive (G-)	Normal	Y	Over	Over	Over	Over	Below	Negative	Possibly causative pathogen
	S0048	Klebsiella pneumoniae	Klebsiella	Reported	Positive	Normal	Y	Over	Over	Over	Over	Below	Negative	Causative pathogen
	S0048	Human gammaherpesvirus 4	Lymphocryptovirus	Reported	Negative	Normal	Y	Over	Over	Over	Over	Below	Negative	Not causative pathogen
	S0048	Streptococcus oralis	Streptococcus	Background	Negative	Normal	Y	Over	Over	Over	Over	Below	Negative	Microorganism without pathogenic role
	S0048	Streptococcus infantis	Streptococcus	Background	Negative	Normal	Y	Over	Over	Over	Over	Below	Negative	Microorganism without pathogenic role
	S0048	Enterococcus faecium	Enterococcus	Background	Negative	Normal	Y	Over	Over	Over	Over	Below	Negative	Microorganism without pathogenic role
	S0048	Rothia mucilaginosa	Rothia	Background	Negative	Normal	Y	Over	Over	Over	Over	Below	Negative	Microorganism without pathogenic role
	S0048	Veillonella parvula	Veillonella	Background	Positive (G-)	Normal	Y	Over	Over	Over	Over	Below	Negative	Microorganism without pathogenic role
	S0048	Lactobacillus paracasei	Lactobacillus	Background	Negative	Normal	Y	Over	Over	Over	Over	Below	Negative	Microorganism without pathogenic role
	S0048	Staphylococcus epidermidis	Staphylococcus	Background	Negative	Normal	Y	Over	Over	Over	Over	Below	Negative	Microorganism without pathogenic role
	S0048	Corynebacterium	Corynebacterium	Background	Negative	Normal	Y	Over	Over	Over	Over	Below	Negative	Microorganism without pathogenic role
	S0048	Capnocytophaga granulosa	Capnocytophaga	Background	Positive (G-)	Normal	Y	Over	Over	Over	Over	Below	Negative	Microorganism without pathogenic role
	S0048	Actinomyces radicidentis	Actinomyces	Background	Negative	Normal	Y	Over	Over	Over	Over	Below	Negative	Microorganism without pathogenic role
	S0048	Cutibacterium acnes	Cutibacterium	Background	Negative	Normal	Y	Over	Over	Over	Over	Below	Negative	Microorganism without pathogenic role
	S0048	Candida albicans	Candida	Background	Positive (Fungi)	Normal	Y	Over	Over	Over	Over	Below	Negative	Microorganism without pathogenic role
	S0048	Candida glabrata	Candida	Background	Positive	Normal	Y	Over	Over	Over	Over	Below	Negative	Microorganism without pathogenic role
	S0048	Human betaherpesvirus 7	Roseolovirus	Background	Negative	Normal	Y	Over	Over	Over	Over	Below	Negative	Microorganism without pathogenic role
	S0049	Human gammaherpesvirus 4	Lymphocryptovirus	Reported	Negative	Normal	Y	Over	Over	Normal	Normal	Normal	Negative	Causative pathogen
	S0049	Veillonella parvula	Veillonella	Background	Positive (G-)	Normal	Y	Over	Over	Normal	Normal	Normal	Negative	Microorganism without pathogenic role
	S0049	Staphylococcus epidermidis	Staphylococcus	Background	Negative	Normal	Y	Over	Over	Normal	Normal	Normal	Negative	Microorganism without pathogenic role
	S0051	Streptococcus pneumoniae	Streptococcus	Reported	Negative	Y	Y	Normal	Normal	Normal	Normal	Normal	Negative	Causative pathogen
	S0051	Pneumocystis jirovecii	Pneumocystis	Reported	Negative	Y	Y	Normal	Normal	Normal	Normal	Normal	Positive	Causative pathogen
	S0051	Rhinovirus	Enterovirus	Reported	Negative	Y	Y	Normal	Normal	Normal	Normal	Normal	Negative	Causative pathogen
	S0051	Human adenovirus	Mastadenovirus	Reported	Negative	Y	Y	Normal	Normal	Normal	Normal	Normal	Negative	Possibly causative pathogen
	S0051	Human betaherpesvirus 7	Roseolovirus	Reported	Negative	Y	Y	Normal	Normal	Normal	Normal	Normal	Negative	Microorganism without pathogenic role
	S0051	Human gammaherpesvirus 4	Lymphocryptovirus	Reported	Negative	Y	Y	Normal	Normal	Normal	Normal	Normal	Negative	Possibly causative pathogen
	S0051	Haemophilus parainfluenzae	Haemophilus	Background	Positive (G-)	Y	Y	Normal	Normal	Normal	Normal	Normal	Negative	Microorganism without pathogenic role
	S0051	Veillonella parvula	Veillonella	Background	Positive (G-)	Y	Y	Normal	Normal	Normal	Normal	Normal	Negative	Microorganism without pathogenic role
	S0051	Schaalia odontolytica	Schaalia	Background	Negative	Y	Y	Normal	Normal	Normal	Normal	Normal	Negative	Microorganism without pathogenic role
	S0053	Escherichia coli	Escherichia	Reported	Negative	Y	Y	Over	Over	Normal	Over	Below	Negative	Causative pathogen
	S0053	Streptococcus constellatus	Streptococcus	Reported	Negative	Y	Y	Over	Over	Normal	Over	Below	Negative	Microorganism without pathogenic role
	S0053	Klebsiella pneumoniae	Klebsiella	Reported	Negative	Y	Y	Over	Over	Normal	Over	Below	Negative	Possibly causative pathogen
	S0053	Candida albicans	Candida	Reported	Negative	Y	Y	Over	Over	Normal	Over	Below	Negative	Microorganism without pathogenic role
	S0053	Candida glabrata	Candida	Reported	Negative	Y	Y	Over	Over	Normal	Over	Below	Negative	Microorganism without pathogenic role
	S0053	Human betaherpesvirus 5	Cytomegalovirus	Reported	Negative	Y	Y	Over	Over	Normal	Over	Below	Negative	Not causative pathogen
	S0053	Human gammaherpesvirus 4	Lymphocryptovirus	Reported	Negative	Y	Y	Over	Over	Normal	Over	Below	Negative	Not causative pathogen
	S0053	Veillonella parvula	Veillonella	Background	Negative	Y	Y	Over	Over	Normal	Over	Below	Negative	Microorganism without pathogenic role
	S0053	Staphylococcus epidermidis	Staphylococcus	Background	Negative	Y	Y	Over	Over	Normal	Over	Below	Negative	Microorganism without pathogenic role
	S0053	Actinomyces israelii	Actinomyces	Background	Negative	Y	Y	Over	Over	Normal	Over	Below	Negative	Microorganism without pathogenic role
	S0054	Pseudomonas aeruginosa	Pseudomonas	Reported	Positive	Normal	Y	Over	Normal	Normal	Normal	Normal	Negative	Causative pathogen
	S0054	Haemophilus influenzae	Haemophilus	Reported	Positive (G-)	Normal	Y	Over	Normal	Normal	Normal	Normal	Negative	Possibly causative pathogen
	S0054	Streptococcus constellatus	Streptococcus	Reported	Negative	Normal	Y	Over	Normal	Normal	Normal	Normal	Negative	Microorganism without pathogenic role
	S0054	Prevotella intermedia	Prevotella	Background	Positive (G-)	Normal	Y	Over	Normal	Normal	Normal	Normal	Negative	Microorganism without pathogenic role
	S0054	Actinomyces naeslundii	Actinomyces	Background	Negative	Normal	Y	Over	Normal	Normal	Normal	Normal	Negative	Microorganism without pathogenic role
	S0054	Haemophilus parainfluenzae	Haemophilus	Background	Positive (G-)	Normal	Y	Over	Normal	Normal	Normal	Normal	Negative	Microorganism without pathogenic role
	S0055	Streptococcus constellatus	Streptococcus	Reported	Negative	Y	Y	Over	Over	Over	Over	Below	Negative	Microorganism without pathogenic role
	S0055	Pseudomonas aeruginosa	Pseudomonas	Reported	Positive (G-)	Y	Y	Over	Over	Over	Over	Below	Negative	Causative pathogen
	S0055	Candida albicans	Candida	Reported	Positive	Y	Y	Over	Over	Over	Over	Below	Negative	Microorganism without pathogenic role
	S0055	Human gammaherpesvirus 4	Lymphocryptovirus	Reported	Negative	Y	Y	Over	Over	Over	Over	Below	Negative	Not causative pathogen
	S0055	Human betaherpesvirus 7	Roseolovirus	Reported	Negative	Y	Y	Over	Over	Over	Over	Below	Negative	Microorganism without pathogenic role
	S0055	Prevotella intermedia	Prevotella	Background	Positive (G-)	Y	Y	Over	Over	Over	Over	Below	Negative	Microorganism without pathogenic role
	S0055	Porphyromonas gingivalis	Porphyromonas	Background	Positive (G-)	Y	Y	Over	Over	Over	Over	Below	Negative	Microorganism without pathogenic role
	S0055	Enterococcus faecalis	Enterococcus	Background	Negative	Y	Y	Over	Over	Over	Over	Below	Negative	Microorganism without pathogenic role
	S0056	Staphylococcus aureus	Staphylococcus	Reported	Negative	Normal	Y	Over	Normal	Over	Normal	Normal	Negative	Causative pathogen
	S0056	Pneumocystis jirovecii	Pneumocystis	Reported	Negative	Normal	Y	Over	Normal	Over	Normal	Normal	Negative	Possibly causative pathogen
	S0056	Candida albicans	Candida	Reported	Negative	Normal	Y	Over	Normal	Over	Normal	Normal	Negative	Microorganism without pathogenic role
	S0056	Schaalia odontolytica	Schaalia	Background	Negative	Normal	Y	Over	Normal	Over	Normal	Normal	Negative	Microorganism without pathogenic role
	S0056	Haemophilus parainfluenzae	Haemophilus	Background	Negative	Normal	Y	Over	Normal	Over	Normal	Normal	Negative	Microorganism without pathogenic role
	S0056	Fusobacterium nucleatum	Fusobacterium	Background	Negative	Normal	Y	Over	Normal	Over	Normal	Normal	Negative	Microorganism without pathogenic role
	S0057	Pseudomonas aeruginosa	Pseudomonas	Reported	Positive	Normal	Y	Normal	Normal	Normal	Normal	Normal	Negative	Causative pathogen
	S0057	Candida glabrata	Candida	Reported	Positive	Normal	Y	Normal	Normal	Normal	Normal	Normal	Negative	Microorganism without pathogenic role
	S0057	Veillonella parvula	Veillonella	Background	Positive (G-)	Normal	Y	Normal	Normal	Normal	Normal	Normal	Negative	Microorganism without pathogenic role
	S0057	Schaalia odontolytica	Schaalia	Background	Negative	Normal	Y	Normal	Normal	Normal	Normal	Normal	Negative	Microorganism without pathogenic role
	S0057	Porphyromonas gingivalis	Porphyromonas	Background	Positive (G-)	Normal	Y	Normal	Normal	Normal	Normal	Normal	Negative	Microorganism without pathogenic role
	S0058	Pneumocystis jirovecii	Pneumocystis	Reported	Negative	Normal	Y	Normal	Normal	Normal	Normal	Normal	Negative	Causative pathogen
	S0058	Human gammaherpesvirus 4	Lymphocryptovirus	Reported	Negative	Normal	Y	Normal	Normal	Normal	Normal	Normal	Negative	Possibly causative pathogen
	S0058	Human parvovirus	Erythroparvovirus	Reported	Negative	Normal	Y	Normal	Normal	Normal	Normal	Normal	Negative	Possibly causative pathogen
	S0058	Haemophilus parainfluenzae	Haemophilus	Background	Positive (G-)	Normal	Y	Normal	Normal	Normal	Normal	Normal	Negative	Microorganism without pathogenic role
	S0058	Prevotella intermedia	Prevotella	Background	Positive (G-)	Normal	Y	Normal	Normal	Normal	Normal	Normal	Negative	Microorganism without pathogenic role
	S0059	Candida albicans	Candida	Reported	Positive	Normal	Y	Over	Normal	Over	Over	Below	Negative	Microorganism without pathogenic role
	S0059	Human betaherpesvirus 7	Roseolovirus	Reported	Negative	Normal	Y	Over	Normal	Over	Over	Below	Negative	Microorganism without pathogenic role
	S0059	Mycobacterium tuberculosis complex	Mycobacterium	Reported	Negative	Normal	Y	Over	Normal	Over	Over	Below	Negative	Causative pathogen
	S0059	Veillonella parvula	Veillonella	Background	Positive (G-)	Normal	Y	Over	Normal	Over	Over	Below	Negative	Microorganism without pathogenic role
	S0059	Schaalia odontolytica	Schaalia	Background	Negative	Normal	Y	Over	Normal	Over	Over	Below	Negative	Microorganism without pathogenic role
	S0059	Staphylococcus epidermidis	Staphylococcus	Background	Negative	Normal	Y	Over	Normal	Over	Over	Below	Negative	Microorganism without pathogenic role
	S0060	Streptococcus constellatus	Streptococcus	Reported	Negative	Normal	Y	Normal	Over	Over	Over	Below	Negative	Microorganism without pathogenic role
	S0060	Klebsiella pneumoniae	Klebsiella	Reported	Positive	Normal	Y	Normal	Over	Over	Over	Below	Negative	Causative pathogen
	S0060	Streptococcus intermedius	Streptococcus	Reported	Negative	Normal	Y	Normal	Over	Over	Over	Below	Negative	Microorganism without pathogenic role
	S0060	Streptococcus pneumoniae	Streptococcus	Reported	Negative	Normal	Y	Normal	Over	Over	Over	Below	Negative	Possibly causative pathogen
	S0060	Candida tropicalis	Candida	Reported	Negative	Normal	Y	Normal	Over	Over	Over	Below	Negative	Microorganism without pathogenic role
	S0060	Veillonella parvula	Veillonella	Background	Positive (G-)	Normal	Y	Normal	Over	Over	Over	Below	Negative	Microorganism without pathogenic role
	S0060	Staphylococcus epidermidis	Staphylococcus	Background	Negative	Normal	Y	Normal	Over	Over	Over	Below	Negative	Microorganism without pathogenic role
	S0060	Haemophilus haemolyticus	Haemophilus	Background	Positive (G-)	Normal	Y	Normal	Over	Over	Over	Below	Negative	Microorganism without pathogenic role
	S0062	Tropheryma whipplei	Tropheryma	Reported	Negative	Normal	Normal	Normal	Normal	Normal	Normal	Normal	Negative	Causative pathogen
	S0062	Streptococcus constellatus	Streptococcus	Reported	Negative	Normal	Normal	Normal	Normal	Normal	Normal	Normal	Negative	Microorganism without pathogenic role
	S0062	Streptococcus pneumoniae	Streptococcus	Reported	Negative	Normal	Normal	Normal	Normal	Normal	Normal	Normal	Negative	Possibly causative pathogen
	S0062	Streptococcus intermedius	Streptococcus	Reported	Negative	Normal	Normal	Normal	Normal	Normal	Normal	Normal	Negative	Microorganism without pathogenic role
	S0062	Staphylococcus aureus	Staphylococcus	Reported	Negative	Normal	Normal	Normal	Normal	Normal	Normal	Normal	Negative	Possibly causative pathogen
	S0062	Human betaherpesvirus 7	Roseolovirus	Reported	Negative	Normal	Normal	Normal	Normal	Normal	Normal	Normal	Negative	Microorganism without pathogenic role
	S0062	Prevotella intermedia	Prevotella	Background	Negative	Normal	Normal	Normal	Normal	Normal	Normal	Normal	Negative	Microorganism without pathogenic role
	S0062	Staphylococcus epidermidis	Staphylococcus	Background	Negative	Normal	Normal	Normal	Normal	Normal	Normal	Normal	Negative	Microorganism without pathogenic role
	S0063	Serratia marcescens	Serratia	Reported	Positive (G-)	Y	Y	Over	Over	Over	Normal	Below	Negative	Causative pathogen
	S0063	Ralstonia mannitolilytica	Ralstonia	Reported	Positive (G-)	Y	Y	Over	Over	Over	Normal	Below	Negative	Possibly causative pathogen
	S0063	Staphylococcus aureus	Staphylococcus	Reported	Negative	Y	Y	Over	Over	Over	Normal	Below	Negative	Possibly causative pathogen
	S0063	Candida albicans	Candida	Reported	Positive	Y	Y	Over	Over	Over	Normal	Below	Negative	Microorganism without pathogenic role
	S0063	Candida glabrata	Candida	Reported	Positive	Y	Y	Over	Over	Over	Normal	Below	Negative	Microorganism without pathogenic role
	S0063	Veillonella parvula	Veillonella	Background	Positive (G-)	Y	Y	Over	Over	Over	Normal	Below	Negative	Microorganism without pathogenic role
	S0063	Enterococcus faecium	Enterococcus	Background	Negative	Y	Y	Over	Over	Over	Normal	Below	Negative	Microorganism without pathogenic role
	S0063	Haemophilus parainfluenzae	Haemophilus	Background	Positive (G-)	Y	Y	Over	Over	Over	Normal	Below	Negative	Microorganism without pathogenic role
	S0064	Streptococcus constellatus	Streptococcus	Reported	Negative	Normal	Y	Over	Over	Over	Over	Below	Negative	Microorganism without pathogenic role
	S0064	Porphyromonas gingivalis	Porphyromonas	Background	Positive (G-)	Normal	Y	Over	Over	Over	Over	Below	Negative	Microorganism without pathogenic role
	S0064	Prevotella intermedia	Prevotella	Background	Positive (G-)	Normal	Y	Over	Over	Over	Over	Below	Negative	Microorganism without pathogenic role
	S0064	Staphylococcus epidermidis	Staphylococcus	Background	Negative	Normal	Y	Over	Over	Over	Over	Below	Negative	Microorganism without pathogenic role
	S0065	Candida albicans	Candida	Reported	Positive	Normal	Y	Over	Over	Normal	Normal	Normal	Negative	Microorganism without pathogenic role
	S0065	Human betaherpesvirus 7	Roseolovirus	Reported	Negative	Normal	Y	Over	Over	Normal	Normal	Normal	Negative	Microorganism without pathogenic role
	S0065	Mycoplasma pneumoniae	Mycoplasma	Reported	Negative	Normal	Y	Over	Over	Normal	Normal	Normal	Negative	Causative pathogen
	S0065	Veillonella parvula	Veillonella	Background	Positive (G-)	Normal	Y	Over	Over	Normal	Normal	Normal	Negative	Microorganism without pathogenic role
	S0065	Prevotella intermedia	Prevotella	Background	Positive (G-)	Normal	Y	Over	Over	Normal	Normal	Normal	Negative	Microorganism without pathogenic role
	S0065	Haemophilus parainfluenzae	Haemophilus	Background	Positive (G-)	Normal	Y	Over	Over	Normal	Normal	Normal	Negative	Microorganism without pathogenic role
	S0066	Human betaherpesvirus 7	Roseolovirus	Reported	Negative	Normal	Y	Over	Over	Over	Over	Below	Negative	Microorganism without pathogenic role
	S0067	Streptococcus constellatus	Streptococcus	Reported	Negative	Y	Y	Over	Over	Over	Over	Below	Negative	Microorganism without pathogenic role
	S0067	Human gammaherpesvirus 4	Lymphocryptovirus	Reported	Negative	Y	Y	Over	Over	Over	Over	Below	Negative	Not causative pathogen
	S0067	Human betaherpesvirus 7	Roseolovirus	Reported	Negative	Y	Y	Over	Over	Over	Over	Below	Negative	Microorganism without pathogenic role
	S0067	Veillonella parvula	Veillonella	Background	Negative	Y	Y	Over	Over	Over	Over	Below	Negative	Microorganism without pathogenic role
	S0067	Enterococcus faecalis	Enterococcus	Background	Negative	Y	Y	Over	Over	Over	Over	Below	Negative	Microorganism without pathogenic role
	S0067	Staphylococcus epidermidis	Staphylococcus	Background	Negative	Y	Y	Over	Over	Over	Over	Below	Negative	Microorganism without pathogenic role
	S0068	Acinetobacter baumannii	Acinetobacter	Reported	Positive	Normal	Y	Over	Over	Over	Over	Below	Negative	Causative pathogen
	S0068	Candida parapsilosis	Candida	Reported	Negative	Normal	Y	Over	Over	Over	Over	Below	Negative	Microorganism without pathogenic role
	S0068	SARS-CoV-2	Betacoronavirus	Reported	Negative	Normal	Y	Over	Over	Over	Over	Below	Positive	Not causative pathogen
	S0069	Bordetella pertussis	Bordetella	Reported	Positive (G-)	Normal	Y	Over	Over	Over	Over	Below	Negative	Causative pathogen
	S0069	Streptococcus pneumoniae	Streptococcus	Reported	Negative	Normal	Y	Over	Over	Over	Over	Below	Negative	Possibly causative pathogen
	S0069	Tropheryma whipplei	Tropheryma	Reported	Negative	Normal	Y	Over	Over	Over	Over	Below	Negative	Possibly causative pathogen
	S0069	Candida albicans	Candida	Reported	Positive	Normal	Y	Over	Over	Over	Over	Below	Negative	Microorganism without pathogenic role
	S0069	Veillonella parvula	Veillonella	Background	Positive (G-)	Normal	Y	Over	Over	Over	Over	Below	Negative	Microorganism without pathogenic role
	S0069	Schaalia odontolytica	Schaalia	Background	Negative	Normal	Y	Over	Over	Over	Over	Below	Negative	Microorganism without pathogenic role
	S0069	Haemophilus parainfluenzae	Haemophilus	Background	Positive (G-)	Normal	Y	Over	Over	Over	Over	Below	Negative	Microorganism without pathogenic role
	S0070	Human betaherpesvirus 7	Roseolovirus	Reported	Negative	Normal	Y	Over	Normal	Normal	Normal	Normal	Negative	Microorganism without pathogenic role
	S0070	Mycoplasma pneumoniae	Mycoplasma	Reported	Negative	Normal	Y	Over	Normal	Normal	Normal	Normal	Negative	Causative pathogen
	S0070	Schaalia odontolytica	Schaalia	Background	Negative	Normal	Y	Over	Normal	Normal	Normal	Normal	Negative	Microorganism without pathogenic role
	S0070	Fusobacterium nucleatum	Fusobacterium	Background	Negative	Normal	Y	Over	Normal	Normal	Normal	Normal	Negative	Microorganism without pathogenic role
	S0071	Human gammaherpesvirus 4	Lymphocryptovirus	Reported	Negative	Normal	Y	Normal	Normal	Over	Normal	Normal	Negative	Possibly causative pathogen
	S0071	Mycoplasma pneumoniae	Mycoplasma	Reported	Negative	Normal	Y	Normal	Normal	Over	Normal	Normal	Negative	Causative pathogen
	S0071	Enterococcus faecium	Enterococcus	Background	Negative	Normal	Y	Normal	Normal	Over	Normal	Normal	Negative	Microorganism without pathogenic role
	S0071	Haemophilus parainfluenzae	Haemophilus	Background	Positive (G-)	Normal	Y	Normal	Normal	Over	Normal	Normal	Negative	Microorganism without pathogenic role
	S0072	Human gammaherpesvirus 4	Lymphocryptovirus	Reported	Negative	Normal	Y	Over	Over	Normal	Over	Below	Negative	Not causative pathogen
	S0072	Mycoplasma pneumoniae	Mycoplasma	Reported	Negative	Normal	Y	Over	Over	Normal	Over	Below	Negative	Causative pathogen
	S0072	Schaalia odontolytica	Schaalia	Background	Negative	Normal	Y	Over	Over	Normal	Over	Below	Negative	Microorganism without pathogenic role
	S0072	Prevotella intermedia	Prevotella	Background	Negative	Normal	Y	Over	Over	Normal	Over	Below	Negative	Microorganism without pathogenic role
	S0072	Staphylococcus epidermidis	Staphylococcus	Background	Negative	Normal	Y	Over	Over	Normal	Over	Below	Negative	Microorganism without pathogenic role
	S0073	Pseudomonas aeruginosa	Pseudomonas	Reported	Positive	Normal	Y	Over	Over	Over	Over	Below	Negative	Causative pathogen
	S0073	Acinetobacter pittii	Acinetobacter	Reported	Positive (G-)	Normal	Y	Over	Over	Over	Over	Below	Negative	Possibly causative pathogen
	S0073	Pichia kudriavzevii	Pichia	Reported	Negative	Normal	Y	Over	Over	Over	Over	Below	Negative	Microorganism without pathogenic role
	S0073	Candida parapsilosis	Candida	Reported	Negative	Normal	Y	Over	Over	Over	Over	Below	Negative	Microorganism without pathogenic role
	S0073	Pneumocystis jirovecii	Pneumocystis	Reported	Negative	Normal	Y	Over	Over	Over	Over	Below	Negative	Possibly causative pathogen
	S0073	Influenza A virus	Alphainfluenzavirus	Reported	Negative	Normal	Y	Over	Over	Over	Over	Below	Negative	Not causative pathogen
	S0073	Staphylococcus epidermidis	Staphylococcus	Background	Negative	Normal	Y	Over	Over	Over	Over	Below	Negative	Microorganism without pathogenic role
	S0073	Enterococcus faecium	Enterococcus	Background	Negative	Normal	Y	Over	Over	Over	Over	Below	Negative	Microorganism without pathogenic role
	S0073	Schaalia odontolytica	Schaalia	Background	Negative	Normal	Y	Over	Over	Over	Over	Below	Negative	Microorganism without pathogenic role
	S0074	Haemophilus influenzae	Haemophilus	Reported	Positive (G-)	Normal	Y	Normal	Normal	Normal	Normal	Below	Negative	Causative pathogen
	S0074	Streptococcus constellatus	Streptococcus	Reported	Negative	Normal	Y	Normal	Normal	Normal	Normal	Below	Negative	Microorganism without pathogenic role
	S0074	Candida parapsilosis	Candida	Reported	Negative	Normal	Y	Normal	Normal	Normal	Normal	Below	Negative	Microorganism without pathogenic role
	S0074	Schaalia odontolytica	Schaalia	Background	Negative	Normal	Y	Normal	Normal	Normal	Normal	Below	Negative	Microorganism without pathogenic role
	S0074	Porphyromonas gingivalis	Porphyromonas	Background	Positive (G-)	Normal	Y	Normal	Normal	Normal	Normal	Below	Negative	Microorganism without pathogenic role
	S0074	Prevotella intermedia	Prevotella	Background	Positive (G-)	Normal	Y	Normal	Normal	Normal	Normal	Below	Negative	Microorganism without pathogenic role
	S0075	Streptococcus pneumoniae	Streptococcus	Reported	Negative	Y	Y	Over	Over	Over	Over	Below	Negative	Possibly causative pathogen
	S0075	Streptococcus intermedius	Streptococcus	Reported	Negative	Y	Y	Over	Over	Over	Over	Below	Negative	Microorganism without pathogenic role
	S0075	Klebsiella pneumoniae	Klebsiella	Reported	Positive (G-)	Y	Y	Over	Over	Over	Over	Below	Negative	Causative pathogen
	S0075	Human gammaherpesvirus 4	Lymphocryptovirus	Reported	Negative	Y	Y	Over	Over	Over	Over	Below	Negative	Not causative pathogen
	S0075	Veillonella parvula	Veillonella	Background	Positive (G-)	Y	Y	Over	Over	Over	Over	Below	Negative	Microorganism without pathogenic role
	S0075	Schaalia odontolytica	Schaalia	Background	Negative	Y	Y	Over	Over	Over	Over	Below	Negative	Microorganism without pathogenic role
	S0075	Haemophilus parainfluenzae	Haemophilus	Background	Positive (G-)	Y	Y	Over	Over	Over	Over	Below	Negative	Microorganism without pathogenic role
	S0076	Candida albicans	Candida	Reported	Positive	Normal	Y	Over	Over	Normal	Normal	Below	Negative	Microorganism without pathogenic role
	S0076	Chlamydia psittaci	Chlamydia	Reported	Negative	Normal	Y	Over	Over	Normal	Normal	Below	Negative	Causative pathogen
	S0076	Schaalia odontolytica	Schaalia	Background	Negative	Normal	Y	Over	Over	Normal	Normal	Below	Negative	Microorganism without pathogenic role
	S0076	Veillonella parvula	Veillonella	Background	Positive (G-)	Normal	Y	Over	Over	Normal	Normal	Below	Negative	Microorganism without pathogenic role
	S0076	Haemophilus parainfluenzae	Haemophilus	Background	Positive (G-)	Normal	Y	Over	Over	Normal	Normal	Below	Negative	Microorganism without pathogenic role
	S0077	SARS-CoV-2	Betacoronavirus	Reported	Negative	Normal	Y	Normal	Over	Normal	Normal	Normal	Positive	Causative pathogen
	S0077	Human gammaherpesvirus 4	Lymphocryptovirus	Reported	Negative	Normal	Y	Normal	Over	Normal	Normal	Normal	Negative	Possibly causative pathogen
	S0077	Veillonella parvula	Veillonella	Background	Negative	Normal	Y	Normal	Over	Normal	Normal	Normal	Negative	Microorganism without pathogenic role
	S0077	Schaalia odontolytica	Schaalia	Background	Negative	Normal	Y	Normal	Over	Normal	Normal	Normal	Negative	Microorganism without pathogenic role
	S0077	Haemophilus parainfluenzae	Haemophilus	Background	Negative	Normal	Y	Normal	Over	Normal	Normal	Normal	Negative	Microorganism without pathogenic role
	S0078	Candida albicans	Candida	Reported	Positive	Normal	Y	Over	Over	Normal	Normal	Below	Negative	Microorganism without pathogenic role
	S0078	Candida glabrata	Candida	Reported	Positive	Normal	Y	Over	Over	Normal	Normal	Below	Negative	Microorganism without pathogenic role
	S0078	Candida tropicalis	Candida	Reported	Positive (Fungi)	Normal	Y	Over	Over	Normal	Normal	Below	Negative	Microorganism without pathogenic role
	S0078	Human respirovirus	Respirovirus	Reported	Negative	Normal	Y	Over	Over	Normal	Normal	Below	Negative	Not causative pathogen
	S0078	Veillonella parvula	Veillonella	Background	Positive (G-)	Normal	Y	Over	Over	Normal	Normal	Below	Negative	Microorganism without pathogenic role
	S0078	Schaalia odontolytica	Schaalia	Background	Negative	Normal	Y	Over	Over	Normal	Normal	Below	Negative	Microorganism without pathogenic role
	S0078	Haemophilus parainfluenzae	Haemophilus	Background	Positive (G-)	Normal	Y	Over	Over	Normal	Normal	Below	Negative	Microorganism without pathogenic role
	S0079	Pseudomonas aeruginosa	Pseudomonas	Reported	Negative	Normal	Y	Normal	Normal	Over	Normal	Below	Negative	Causative pathogen
	S0080	Streptococcus pneumoniae	Streptococcus	Reported	Negative	Normal	Y	Over	Over	Normal	Over	Below	Negative	Possibly causative pathogen
	S0080	Klebsiella pneumoniae	Klebsiella	Reported	Positive	Normal	Y	Over	Over	Normal	Over	Below	Negative	Causative pathogen
	S0080	Enterobacter cloacae complex	Enterobacter	Reported	Positive (G-)	Normal	Y	Over	Over	Normal	Over	Below	Negative	Possibly causative pathogen
	S0080	Candida parapsilosis	Candida	Reported	Negative	Normal	Y	Over	Over	Normal	Over	Below	Negative	Microorganism without pathogenic role
	S0080	Human betaherpesvirus 7	Roseolovirus	Reported	Negative	Normal	Y	Over	Over	Normal	Over	Below	Negative	Microorganism without pathogenic role
	S0080	Human gammaherpesvirus 4	Lymphocryptovirus	Reported	Negative	Normal	Y	Over	Over	Normal	Over	Below	Negative	Not causative pathogen
	S0080	Haemophilus parainfluenzae	Haemophilus	Background	Positive (G-)	Normal	Y	Over	Over	Normal	Over	Below	Negative	Microorganism without pathogenic role
	S0080	Schaalia odontolytica	Schaalia	Background	Negative	Normal	Y	Over	Over	Normal	Over	Below	Negative	Microorganism without pathogenic role
	S0080	Prevotella intermedia	Prevotella	Background	Positive (G-)	Normal	Y	Over	Over	Normal	Over	Below	Negative	Microorganism without pathogenic role
	S0081	Streptococcus constellatus	Streptococcus	Reported	Negative	Normal	Y	Over	Over	Over	Over	Below	Negative	Microorganism without pathogenic role
	S0081	Haemophilus influenzae	Haemophilus	Reported	Positive	Normal	Y	Over	Over	Over	Over	Below	Negative	Causative pathogen
	S0081	Candida albicans	Candida	Reported	Positive	Normal	Y	Over	Over	Over	Over	Below	Negative	Microorganism without pathogenic role
	S0081	Human betaherpesvirus 7	Roseolovirus	Reported	Negative	Normal	Y	Over	Over	Over	Over	Below	Negative	Microorganism without pathogenic role
	S0081	Human gammaherpesvirus 4	Lymphocryptovirus	Reported	Negative	Normal	Y	Over	Over	Over	Over	Below	Negative	Not causative pathogen
	S0081	Human betaherpesvirus 6	Roseolovirus	Reported	Negative	Normal	Y	Over	Over	Over	Over	Below	Negative	Not causative pathogen
	S0081	Veillonella parvula	Veillonella	Background	Positive (G-)	Normal	Y	Over	Over	Over	Over	Below	Negative	Microorganism without pathogenic role
	S0081	Schaalia odontolytica	Schaalia	Background	Negative	Normal	Y	Over	Over	Over	Over	Below	Negative	Microorganism without pathogenic role
	S0081	Haemophilus parainfluenzae	Haemophilus	Background	Positive (G-)	Normal	Y	Over	Over	Over	Over	Below	Negative	Microorganism without pathogenic role
	S0082	Acinetobacter pittii	Acinetobacter	Reported	Negative	Normal	Y	Over	Over	Below	Over	Below	Negative	Causative pathogen
	S0082	Streptococcus constellatus	Streptococcus	Reported	Negative	Normal	Y	Over	Over	Below	Over	Below	Negative	Microorganism without pathogenic role
	S0082	Cryptococcus neoformans	Cryptococcus	Reported	Negative	Normal	Y	Over	Over	Below	Over	Below	Negative	Possibly causative pathogen
	S0082	Candida albicans	Candida	Reported	Negative	Normal	Y	Over	Over	Below	Over	Below	Negative	Microorganism without pathogenic role
	S0082	Candida tropicalis	Candida	Reported	Negative	Normal	Y	Over	Over	Below	Over	Below	Negative	Microorganism without pathogenic role
	S0082	Aspergillus fumigatus	Aspergillus	Reported	Negative	Normal	Y	Over	Over	Below	Over	Below	Negative	Possibly causative pathogen
	S0082	Human respirovirus	Respirovirus	Reported	Negative	Normal	Y	Over	Over	Below	Over	Below	Negative	Possibly causative pathogen
	S0082	Human gammaherpesvirus 4	Lymphocryptovirus	Reported	Negative	Normal	Y	Over	Over	Below	Over	Below	Negative	Possibly causative pathogen
	S0082	Human betaherpesvirus 7	Roseolovirus	Reported	Negative	Normal	Y	Over	Over	Below	Over	Below	Negative	Microorganism without pathogenic role
	S0082	Schaalia odontolytica	Schaalia	Background	Negative	Normal	Y	Over	Over	Below	Over	Below	Negative	Microorganism without pathogenic role
	S0082	Veillonella parvula	Veillonella	Background	Negative	Normal	Y	Over	Over	Below	Over	Below	Negative	Microorganism without pathogenic role
	S0082	Fusobacterium nucleatum	Fusobacterium	Background	Negative	Normal	Y	Over	Over	Below	Over	Below	Negative	Microorganism without pathogenic role
	S0083	Streptococcus pneumoniae	Streptococcus	Reported	Negative	Normal	Y	Over	Over	Normal	Over	Below	Negative	Possibly causative pathogen
	S0083	Streptococcus constellatus	Streptococcus	Reported	Negative	Normal	Y	Over	Over	Normal	Over	Below	Negative	Microorganism without pathogenic role
	S0083	Streptococcus intermedius	Streptococcus	Reported	Negative	Normal	Y	Over	Over	Normal	Over	Below	Negative	Microorganism without pathogenic role
	S0083	Haemophilus influenzae	Haemophilus	Reported	Negative	Normal	Y	Over	Over	Normal	Over	Below	Negative	Possibly causative pathogen
	S0083	Moraxella catarrhalis	Moraxella	Reported	Negative	Normal	Y	Over	Over	Normal	Over	Below	Negative	Possibly causative pathogen
	S0083	Mycoplasma pneumoniae	Mycoplasma	Reported	Negative	Normal	Y	Over	Over	Normal	Over	Below	Positive (Genus)	Causative pathogen
	S0083	Haemophilus parainfluenzae	Haemophilus	Background	Negative	Normal	Y	Over	Over	Normal	Over	Below	Negative	Microorganism without pathogenic role
	S0083	Schaalia odontolytica	Schaalia	Background	Negative	Normal	Y	Over	Over	Normal	Over	Below	Negative	Microorganism without pathogenic role
	S0083	Veillonella parvula	Veillonella	Background	Negative	Normal	Y	Over	Over	Normal	Over	Below	Negative	Microorganism without pathogenic role
	S0084	Stenotrophomonas maltophilia	Stenotrophomonas	Reported	Negative	Y	Y	Normal	Normal	Normal	Normal	Normal	Negative	Causative pathogen
	S0084	Schaalia odontolytica	Schaalia	Background	Negative	Y	Y	Normal	Normal	Normal	Normal	Normal	Negative	Microorganism without pathogenic role
	S0085	Streptococcus constellatus	Streptococcus	Reported	Negative	Normal	Y	Normal	Over	Normal	Over	Below	Negative	Microorganism without pathogenic role
	S0085	Escherichia coli	Escherichia	Reported	Positive	Normal	Y	Normal	Over	Normal	Over	Below	Negative	Causative pathogen
	S0085	Klebsiella pneumoniae	Klebsiella	Reported	Positive (G-)	Normal	Y	Normal	Over	Normal	Over	Below	Negative	Possibly causative pathogen
	S0085	Enterobacter cloacae complex	Enterobacter	Reported	Positive (G-)	Normal	Y	Normal	Over	Normal	Over	Below	Negative	Possibly causative pathogen
	S0085	Candida albicans	Candida	Reported	Positive	Normal	Y	Normal	Over	Normal	Over	Below	Positive	Microorganism without pathogenic role
	S0085	Human betaherpesvirus 5	Cytomegalovirus	Reported	Negative	Normal	Y	Normal	Over	Normal	Over	Below	Negative	Not causative pathogen
	S0085	Human betaherpesvirus 7	Roseolovirus	Reported	Negative	Normal	Y	Normal	Over	Normal	Over	Below	Negative	Microorganism without pathogenic role
	S0085	Schaalia odontolytica	Schaalia	Background	Negative	Normal	Y	Normal	Over	Normal	Over	Below	Negative	Microorganism without pathogenic role
	S0085	Veillonella parvula	Veillonella	Background	Positive (G-)	Normal	Y	Normal	Over	Normal	Over	Below	Negative	Microorganism without pathogenic role
	S0085	Prevotella intermedia	Prevotella	Background	Positive (G-)	Normal	Y	Normal	Over	Normal	Over	Below	Negative	Microorganism without pathogenic role
	S0086	Bordetella pertussis	Bordetella	Reported	Positive (G-)	Normal	Y	Over	Over	Over	Normal	Below	Negative	Possibly causative pathogen
	S0086	Klebsiella pneumoniae	Klebsiella	Reported	Positive (G-)	Normal	Y	Over	Over	Over	Normal	Below	Negative	Causative pathogen
	S0086	Acinetobacter pittii	Acinetobacter	Reported	Positive (G-)	Normal	Y	Over	Over	Over	Normal	Below	Negative	Possibly causative pathogen
	S0086	Streptococcus constellatus	Streptococcus	Reported	Negative	Normal	Y	Over	Over	Over	Normal	Below	Negative	Microorganism without pathogenic role
	S0086	Enterobacter cloacae complex	Enterobacter	Reported	Positive (G-)	Normal	Y	Over	Over	Over	Normal	Below	Negative	Possibly causative pathogen
	S0086	Staphylococcus aureus	Staphylococcus	Reported	Negative	Normal	Y	Over	Over	Over	Normal	Below	Negative	Possibly causative pathogen
	S0086	Burkholderia cenocepacia	Burkholderia	Reported	Positive (G-)	Normal	Y	Over	Over	Over	Normal	Below	Negative	Possibly causative pathogen
	S0086	Human adenovirus	Mastadenovirus	Reported	Negative	Normal	Y	Over	Over	Over	Normal	Below	Negative	Not causative pathogen
	S0086	Schaalia odontolytica	Schaalia	Background	Negative	Normal	Y	Over	Over	Over	Normal	Below	Negative	Microorganism without pathogenic role
	S0086	Veillonella parvula	Veillonella	Background	Positive (G-)	Normal	Y	Over	Over	Over	Normal	Below	Negative	Microorganism without pathogenic role
	S0086	Haemophilus parainfluenzae	Haemophilus	Background	Positive (G-)	Normal	Y	Over	Over	Over	Normal	Below	Negative	Microorganism without pathogenic role
	S0087	Pseudomonas aeruginosa	Pseudomonas	Reported	Positive	Normal	Y	Over	Over	Over	Over	Below	Negative	Causative pathogen
	S0087	Human betaherpesvirus 7	Roseolovirus	Reported	Negative	Normal	Y	Over	Over	Over	Over	Below	Negative	Microorganism without pathogenic role
	S0087	Haemophilus parainfluenzae	Haemophilus	Background	Positive (G-)	Normal	Y	Over	Over	Over	Over	Below	Negative	Microorganism without pathogenic role
	S0087	Schaalia odontolytica	Schaalia	Background	Negative	Normal	Y	Over	Over	Over	Over	Below	Negative	Microorganism without pathogenic role
	S0087	Veillonella parvula	Veillonella	Background	Positive (G-)	Normal	Y	Over	Over	Over	Over	Below	Negative	Microorganism without pathogenic role
	S0088	Streptococcus constellatus	Streptococcus	Reported	Negative	Normal	Y	Over	Over	Normal	Normal	Normal	Negative	Microorganism without pathogenic role
	S0088	Streptococcus pneumoniae	Streptococcus	Reported	Negative	Normal	Y	Over	Over	Normal	Normal	Normal	Negative	Possibly causative pathogen
	S0088	Haemophilus influenzae	Haemophilus	Reported	Positive (G-)	Normal	Y	Over	Over	Normal	Normal	Normal	Negative	Causative pathogen
	S0088	Candida albicans	Candida	Reported	Positive	Normal	Y	Over	Over	Normal	Normal	Normal	Negative	Microorganism without pathogenic role
	S0088	Human gammaherpesvirus 4	Lymphocryptovirus	Reported	Negative	Normal	Y	Over	Over	Normal	Normal	Normal	Negative	Possibly causative pathogen
	S0088	Human betaherpesvirus 7	Roseolovirus	Reported	Negative	Normal	Y	Over	Over	Normal	Normal	Normal	Negative	Microorganism without pathogenic role
	S0088	Veillonella parvula	Veillonella	Background	Positive (G-)	Normal	Y	Over	Over	Normal	Normal	Normal	Negative	Microorganism without pathogenic role
	S0088	Staphylococcus epidermidis	Staphylococcus	Background	Negative	Normal	Y	Over	Over	Normal	Normal	Normal	Negative	Microorganism without pathogenic role
	S0088	Porphyromonas gingivalis	Porphyromonas	Background	Positive (G-)	Normal	Y	Over	Over	Normal	Normal	Normal	Negative	Microorganism without pathogenic role
	S0089	Pseudomonas aeruginosa	Pseudomonas	Reported	Positive (G-)	Normal	Y	Over	Normal	Normal	Over	Below	Negative	Causative pathogen
	S0089	Pneumocystis jirovecii	Pneumocystis	Reported	Positive (Fungi)	Normal	Y	Over	Normal	Normal	Over	Below	Negative	Possibly causative pathogen
	S0089	Human alphaherpesvirus 1	Simplexvirus	Reported	Negative	Normal	Y	Over	Normal	Normal	Over	Below	Negative	Not causative pathogen
	S0090	Klebsiella pneumoniae	Klebsiella	Reported	Negative	Normal	Y	Normal	Over	Over	Over	Below	Negative	Causative pathogen
	S0090	Enterobacter cloacae complex	Enterobacter	Reported	Negative	Normal	Y	Normal	Over	Over	Over	Below	Negative	Possibly causative pathogen
	S0090	Stenotrophomonas maltophilia	Stenotrophomonas	Reported	Negative	Normal	Y	Normal	Over	Over	Over	Below	Negative	Possibly causative pathogen
	S0090	Acinetobacter pittii	Acinetobacter	Reported	Negative	Normal	Y	Normal	Over	Over	Over	Below	Negative	Possibly causative pathogen
	S0090	Human respirovirus	Respirovirus	Reported	Negative	Normal	Y	Normal	Over	Over	Over	Below	Negative	Not causative pathogen
	S0090	Schaalia odontolytica	Schaalia	Background	Negative	Normal	Y	Normal	Over	Over	Over	Below	Negative	Microorganism without pathogenic role
	S0090	Veillonella parvula	Veillonella	Background	Negative	Normal	Y	Normal	Over	Over	Over	Below	Negative	Microorganism without pathogenic role
	S0090	Staphylococcus epidermidis	Staphylococcus	Background	Negative	Normal	Y	Normal	Over	Over	Over	Below	Negative	Microorganism without pathogenic role
	S0091	Pseudomonas aeruginosa	Pseudomonas	Reported	Positive	Normal	Y	Over	Over	Over	Over	Below	Positive	Causative pathogen
	S0091	Stenotrophomonas maltophilia	Stenotrophomonas	Reported	Negative	Normal	Y	Over	Over	Over	Over	Below	Negative	Possibly causative pathogen
	S0091	Klebsiella pneumoniae	Klebsiella	Reported	Positive	Normal	Y	Over	Over	Over	Over	Below	Positive	Possibly causative pathogen
	S0091	Enterobacter cloacae complex	Enterobacter	Reported	Negative	Normal	Y	Over	Over	Over	Over	Below	Negative	Possibly causative pathogen
	S0091	Acinetobacter baumannii	Acinetobacter	Reported	Negative	Normal	Y	Over	Over	Over	Over	Below	Negative	Possibly causative pathogen
	S0091	Candida albicans	Candida	Reported	Negative	Normal	Y	Over	Over	Over	Over	Below	Positive	Microorganism without pathogenic role
	S0091	Candida parapsilosis	Candida	Reported	Negative	Normal	Y	Over	Over	Over	Over	Below	Negative	Microorganism without pathogenic role
	S0091	Candida glabrata	Candida	Reported	Negative	Normal	Y	Over	Over	Over	Over	Below	Negative	Microorganism without pathogenic role
	S0091	Haemophilus parainfluenzae	Haemophilus	Background	Negative	Normal	Y	Over	Over	Over	Over	Below	Negative	Microorganism without pathogenic role
	S0091	Staphylococcus epidermidis	Staphylococcus	Background	Negative	Normal	Y	Over	Over	Over	Over	Below	Negative	Microorganism without pathogenic role
	S0091	Veillonella parvula	Veillonella	Background	Negative	Normal	Y	Over	Over	Over	Over	Below	Negative	Microorganism without pathogenic role
	S0093	Klebsiella pneumoniae	Klebsiella	Reported	Positive (G-)	Normal	Y	Over	Over	Over	Over	Below	Negative	Causative pathogen
	S0093	Streptococcus constellatus	Streptococcus	Reported	Negative	Normal	Y	Over	Over	Over	Over	Below	Negative	Microorganism without pathogenic role
	S0093	Enterobacter cloacae complex	Enterobacter	Reported	Positive (G-)	Normal	Y	Over	Over	Over	Over	Below	Negative	Possibly causative pathogen
	S0093	Candida albicans	Candida	Reported	Positive	Normal	Y	Over	Over	Over	Over	Below	Negative	Microorganism without pathogenic role
	S0093	Candida tropicalis	Candida	Reported	Negative	Normal	Y	Over	Over	Over	Over	Below	Negative	Microorganism without pathogenic role
	S0093	Veillonella parvula	Veillonella	Background	Positive (G-)	Normal	Y	Over	Over	Over	Over	Below	Negative	Microorganism without pathogenic role
	S0093	Staphylococcus epidermidis	Staphylococcus	Background	Negative	Normal	Y	Over	Over	Over	Over	Below	Negative	Microorganism without pathogenic role
	S0093	Prevotella intermedia	Prevotella	Background	Positive (G-)	Normal	Y	Over	Over	Over	Over	Below	Negative	Microorganism without pathogenic role
	S0094	Pseudomonas aeruginosa	Pseudomonas	Reported	Positive	Normal	Y	Normal	Normal	Over	Normal	Normal	Negative	Causative pathogen
	S0094	Candida tropicalis	Candida	Reported	Negative	Normal	Y	Normal	Normal	Over	Normal	Normal	Negative	Microorganism without pathogenic role
	S0094	Human gammaherpesvirus 4	Lymphocryptovirus	Reported	Negative	Normal	Y	Normal	Normal	Over	Normal	Normal	Negative	Possibly causative pathogen
	S0094	Haemophilus parainfluenzae	Haemophilus	Background	Positive (G-)	Normal	Y	Normal	Normal	Over	Normal	Normal	Negative	Microorganism without pathogenic role
	S0094	Schaalia odontolytica	Schaalia	Background	Negative	Normal	Y	Normal	Normal	Over	Normal	Normal	Negative	Microorganism without pathogenic role
	S0094	Veillonella parvula	Veillonella	Background	Positive (G-)	Normal	Y	Normal	Normal	Over	Normal	Normal	Negative	Microorganism without pathogenic role
	S0095	Klebsiella pneumoniae	Klebsiella	Reported	Positive	Y	Y	Normal	Normal	Normal	Normal	Normal	Negative	Causative pathogen
	S0095	Streptococcus agalactiae	Streptococcus	Reported	Negative	Y	Y	Normal	Normal	Normal	Normal	Normal	Negative	Microorganism without pathogenic role
	S0095	Candida albicans	Candida	Reported	Positive	Y	Y	Normal	Normal	Normal	Normal	Normal	Negative	Microorganism without pathogenic role
	S0095	Human betaherpesvirus 7	Roseolovirus	Reported	Negative	Y	Y	Normal	Normal	Normal	Normal	Normal	Negative	Microorganism without pathogenic role
	S0095	Veillonella parvula	Veillonella	Background	Positive (G-)	Y	Y	Normal	Normal	Normal	Normal	Normal	Negative	Microorganism without pathogenic role
	S0095	Prevotella intermedia	Prevotella	Background	Positive (G-)	Y	Y	Normal	Normal	Normal	Normal	Normal	Negative	Microorganism without pathogenic role
	S0095	Actinomyces israelii	Actinomyces	Background	Negative	Y	Y	Normal	Normal	Normal	Normal	Normal	Negative	Microorganism without pathogenic role
	S0096	Haemophilus influenzae	Haemophilus	Reported	Negative	Normal	Y	Over	Over	Normal	Normal	Normal	Negative	Causative pathogen
	S0096	Streptococcus pneumoniae	Streptococcus	Reported	Negative	Normal	Y	Over	Over	Normal	Normal	Normal	Negative	Possibly causative pathogen
	S0096	Streptococcus constellatus	Streptococcus	Reported	Negative	Normal	Y	Over	Over	Normal	Normal	Normal	Negative	Microorganism without pathogenic role
	S0096	Klebsiella pneumoniae	Klebsiella	Reported	Negative	Normal	Y	Over	Over	Normal	Normal	Normal	Negative	Possibly causative pathogen
	S0096	Citrobacter freundii	Citrobacter	Reported	Negative	Normal	Y	Over	Over	Normal	Normal	Normal	Negative	Microorganism without pathogenic role
	S0096	Schaalia odontolytica	Schaalia	Background	Negative	Normal	Y	Over	Over	Normal	Normal	Normal	Negative	Microorganism without pathogenic role
	S0096	Staphylococcus epidermidis	Staphylococcus	Background	Negative	Normal	Y	Over	Over	Normal	Normal	Normal	Negative	Microorganism without pathogenic role
	S0096	Haemophilus parainfluenzae	Haemophilus	Background	Negative	Normal	Y	Over	Over	Normal	Normal	Normal	Negative	Microorganism without pathogenic role
	S0097	Haemophilus influenzae	Haemophilus	Reported	Negative	Normal	Y	Over	Over	Normal	Normal	Normal	Negative	Possibly causative pathogen
	S0097	Human gammaherpesvirus 4	Lymphocryptovirus	Reported	Negative	Normal	Y	Over	Over	Normal	Normal	Normal	Negative	Possibly causative pathogen
	S0097	Mycoplasma pneumoniae	Mycoplasma	Reported	Negative	Normal	Y	Over	Over	Normal	Normal	Normal	Negative	Causative pathogen
	S0097	Haemophilus parainfluenzae	Haemophilus	Background	Negative	Normal	Y	Over	Over	Normal	Normal	Normal	Negative	Microorganism without pathogenic role
	S0097	Actinomyces viscosus	Actinomyces	Background	Negative	Normal	Y	Over	Over	Normal	Normal	Normal	Negative	Microorganism without pathogenic role
	S0098	Human gammaherpesvirus 4	Lymphocryptovirus	Reported	Negative	Normal	Y	Over	Normal	Over	Over	Below	Negative	Not causative pathogen
	S0099	Streptococcus constellatus	Streptococcus	Reported	Negative	Normal	Y	Over	Normal	Over	Over	Below	Negative	Microorganism without pathogenic role
	S0099	Streptococcus pneumoniae	Streptococcus	Reported	Negative	Normal	Y	Over	Normal	Over	Over	Below	Negative	Possibly causative pathogen
	S0099	Klebsiella pneumoniae	Klebsiella	Reported	Positive	Normal	Y	Over	Normal	Over	Over	Below	Negative	Causative pathogen
	S0099	Human betaherpesvirus 6	Roseolovirus	Reported	Negative	Normal	Y	Over	Normal	Over	Over	Below	Negative	Not causative pathogen
	S0099	Prevotella intermedia	Prevotella	Background	Positive (G-)	Normal	Y	Over	Normal	Over	Over	Below	Negative	Microorganism without pathogenic role
	S0099	Veillonella parvula	Veillonella	Background	Positive (G-)	Normal	Y	Over	Normal	Over	Over	Below	Negative	Microorganism without pathogenic role
	S0099	Schaalia odontolytica	Schaalia	Background	Negative	Normal	Y	Over	Normal	Over	Over	Below	Negative	Microorganism without pathogenic role
	S0100	Legionella pneumophila	Legionella	Reported	Negative	Normal	Y	Over	Over	Over	Over	Below	Negative	Possibly causative pathogen
	S0100	Streptococcus constellatus	Streptococcus	Reported	Positive (G+)	Normal	Y	Over	Over	Over	Over	Below	Negative	Microorganism without pathogenic role
	S0100	Streptococcus intermedius	Streptococcus	Reported	Positive (G+)	Normal	Y	Over	Over	Over	Over	Below	Negative	Microorganism without pathogenic role
	S0100	Streptococcus pneumoniae	Streptococcus	Reported	Positive (G+)	Normal	Y	Over	Over	Over	Over	Below	Negative	Causative pathogen
	S0100	Human betaherpesvirus 7	Roseolovirus	Reported	Negative	Normal	Y	Over	Over	Over	Over	Below	Negative	Microorganism without pathogenic role
	S0100	Human gammaherpesvirus 4	Lymphocryptovirus	Reported	Negative	Normal	Y	Over	Over	Over	Over	Below	Negative	Not causative pathogen
	S0100	Schaalia odontolytica	Schaalia	Background	Positive (G+)	Normal	Y	Over	Over	Over	Over	Below	Negative	Microorganism without pathogenic role
	S0100	Veillonella parvula	Veillonella	Background	Negative	Normal	Y	Over	Over	Over	Over	Below	Negative	Microorganism without pathogenic role
	S0100	Prevotella intermedia	Prevotella	Background	Negative	Normal	Y	Over	Over	Over	Over	Below	Negative	Microorganism without pathogenic role
	S0101	Staphylococcus aureus	Staphylococcus	Reported	Negative	Normal	Y	Normal	Over	Normal	Normal	Normal	Negative	Causative pathogen
	S0101	Schaalia odontolytica	Schaalia	Background	Negative	Normal	Y	Normal	Over	Normal	Normal	Normal	Negative	Microorganism without pathogenic role
	S0101	Haemophilus parainfluenzae	Haemophilus	Background	Negative	Normal	Y	Normal	Over	Normal	Normal	Normal	Negative	Microorganism without pathogenic role
	S0101	Staphylococcus epidermidis	Staphylococcus	Background	Negative	Normal	Y	Normal	Over	Normal	Normal	Normal	Negative	Microorganism without pathogenic role
	S0102	Acinetobacter baumannii	Acinetobacter	Reported	Positive	Normal	Y	Normal	Over	Over	Over	Below	Negative	Causative pathogen
	S0102	Candida albicans	Candida	Reported	Positive	Normal	Y	Normal	Over	Over	Over	Below	Negative	Microorganism without pathogenic role
	S0102	Rhinovirus	Enterovirus	Reported	Negative	Normal	Y	Normal	Over	Over	Over	Below	Negative	Not causative pathogen
	S0102	Veillonella parvula	Veillonella	Background	Positive (G-)	Normal	Y	Normal	Over	Over	Over	Below	Negative	Microorganism without pathogenic role
	S0102	Prevotella intermedia	Prevotella	Background	Positive (G-)	Normal	Y	Normal	Over	Over	Over	Below	Negative	Microorganism without pathogenic role
	S0102	Schaalia odontolytica	Schaalia	Background	Negative	Normal	Y	Normal	Over	Over	Over	Below	Negative	Microorganism without pathogenic role
	S0103	Stenotrophomonas maltophilia	Stenotrophomonas	Reported	Positive (G-)	Normal	Y	Over	Normal	Below	Over	Below	Negative	Causative pathogen
	S0103	Veillonella parvula	Veillonella	Background	Positive (G-)	Normal	Y	Over	Normal	Below	Over	Below	Negative	Microorganism without pathogenic role
	S0103	Schaalia odontolytica	Schaalia	Background	Negative	Normal	Y	Over	Normal	Below	Over	Below	Negative	Microorganism without pathogenic role
	S0104	Klebsiella pneumoniae	Klebsiella	Reported	Positive	Normal	Y	Over	Normal	Normal	Normal	Below	Negative	Causative pathogen
	S0104	Streptococcus pneumoniae	Streptococcus	Reported	Negative	Normal	Y	Over	Normal	Normal	Normal	Below	Negative	Possibly causative pathogen
	S0104	Pseudomonas aeruginosa	Pseudomonas	Reported	Positive	Normal	Y	Over	Normal	Normal	Normal	Below	Negative	Possibly causative pathogen
	S0104	Candida tropicalis	Candida	Reported	Positive	Normal	Y	Over	Normal	Normal	Normal	Below	Negative	Microorganism without pathogenic role
	S0104	Human gammaherpesvirus 4	Lymphocryptovirus	Reported	Negative	Normal	Y	Over	Normal	Normal	Normal	Below	Negative	Not causative pathogen
	S0104	Human betaherpesvirus 7	Roseolovirus	Reported	Negative	Normal	Y	Over	Normal	Normal	Normal	Below	Negative	Microorganism without pathogenic role
	S0104	Schaalia odontolytica	Schaalia	Background	Negative	Normal	Y	Over	Normal	Normal	Normal	Below	Negative	Microorganism without pathogenic role
	S0104	Finegoldia magna	Finegoldia	Background	Negative	Normal	Y	Over	Normal	Normal	Normal	Below	Negative	Microorganism without pathogenic role
	S0104	Porphyromonas gingivalis	Porphyromonas	Background	Positive (G-)	Normal	Y	Over	Normal	Normal	Normal	Below	Negative	Microorganism without pathogenic role
	S0105	Acinetobacter nosocomialis	Acinetobacter	Reported	Positive (G-)	Normal	Y	Over	Over	Over	Over	Below	Negative	Possibly causative pathogen
	S0105	Acinetobacter baumannii	Acinetobacter	Reported	Positive (G-)	Normal	Y	Over	Over	Over	Over	Below	Negative	Causative pathogen
	S0105	Human alphaherpesvirus 1	Simplexvirus	Reported	Negative	Normal	Y	Over	Over	Over	Over	Below	Negative	Not causative pathogen
	S0105	Human betaherpesvirus 7	Roseolovirus	Reported	Negative	Normal	Y	Over	Over	Over	Over	Below	Negative	Microorganism without pathogenic role
	S0105	Prevotella intermedia	Prevotella	Background	Positive (G-)	Normal	Y	Over	Over	Over	Over	Below	Negative	Microorganism without pathogenic role
	S0105	Veillonella parvula	Veillonella	Background	Positive (G-)	Normal	Y	Over	Over	Over	Over	Below	Negative	Microorganism without pathogenic role
	S0105	Finegoldia magna	Finegoldia	Background	Negative	Normal	Y	Over	Over	Over	Over	Below	Negative	Microorganism without pathogenic role
	S0106	Haemophilus parainfluenzae	Haemophilus	Background	Negative	Normal	Y	Normal	Normal	Normal	Over	Below	Negative	Microorganism without pathogenic role
	S0107	Moraxella catarrhalis	Moraxella	Reported	Positive	Normal	Y	Normal	Normal	Normal	Normal	Normal	Negative	Causative pathogen
	S0107	Streptococcus pneumoniae	Streptococcus	Reported	Negative	Normal	Y	Normal	Normal	Normal	Normal	Normal	Negative	Possibly causative pathogen
	S0107	Tropheryma whipplei	Tropheryma	Reported	Negative	Normal	Y	Normal	Normal	Normal	Normal	Normal	Negative	Possibly causative pathogen
	S0107	Schaalia odontolytica	Schaalia	Background	Negative	Normal	Y	Normal	Normal	Normal	Normal	Normal	Negative	Microorganism without pathogenic role
	S0107	Haemophilus parainfluenzae	Haemophilus	Background	Positive (G-)	Normal	Y	Normal	Normal	Normal	Normal	Normal	Negative	Microorganism without pathogenic role
	S0107	Porphyromonas gingivalis	Porphyromonas	Background	Positive (G-)	Normal	Y	Normal	Normal	Normal	Normal	Normal	Negative	Microorganism without pathogenic role
	S0108	Pseudomonas aeruginosa	Pseudomonas	Reported	Positive	Normal	Y	Over	Over	Over	Over	Below	Negative	Causative pathogen
	S0108	Candida albicans	Candida	Reported	Negative	Normal	Y	Over	Over	Over	Over	Below	Negative	Microorganism without pathogenic role
	S0108	Human betaherpesvirus 7	Roseolovirus	Reported	Negative	Normal	Y	Over	Over	Over	Over	Below	Negative	Microorganism without pathogenic role
	S0108	Veillonella parvula	Veillonella	Background	Positive (G-)	Normal	Y	Over	Over	Over	Over	Below	Negative	Microorganism without pathogenic role
	S0108	Haemophilus parainfluenzae	Haemophilus	Background	Positive (G-)	Normal	Y	Over	Over	Over	Over	Below	Negative	Microorganism without pathogenic role
	S0108	Actinomyces naeslundii	Actinomyces	Background	Negative	Normal	Y	Over	Over	Over	Over	Below	Negative	Microorganism without pathogenic role
	S0109	Stenotrophomonas maltophilia	Stenotrophomonas	Reported	Positive (G-)	Normal	Y	Over	Normal	Normal	Over	Below	Negative	Causative pathogen
	S0109	Enterobacter cloacae complex	Enterobacter	Reported	Positive (G-)	Normal	Y	Over	Normal	Normal	Over	Below	Negative	Possibly causative pathogen
	S0109	Elizabethkingia meningoseptica	Elizabethkingia	Reported	Positive (G-)	Normal	Y	Over	Normal	Normal	Over	Below	Negative	Possibly causative pathogen
	S0109	Acinetobacter baumannii	Acinetobacter	Reported	Positive (G-)	Normal	Y	Over	Normal	Normal	Over	Below	Negative	Possibly causative pathogen
	S0109	Candida albicans	Candida	Reported	Negative	Normal	Y	Over	Normal	Normal	Over	Below	Negative	Microorganism without pathogenic role
	S0109	SARS-CoV-2	Betacoronavirus	Reported	Negative	Normal	Y	Over	Normal	Normal	Over	Below	Positive	Not causative pathogen
	S0109	Schaalia odontolytica	Schaalia	Background	Negative	Normal	Y	Over	Normal	Normal	Over	Below	Negative	Microorganism without pathogenic role
	S0109	Veillonella parvula	Veillonella	Background	Positive (G-)	Normal	Y	Over	Normal	Normal	Over	Below	Negative	Microorganism without pathogenic role
	S0109	Staphylococcus epidermidis	Staphylococcus	Background	Negative	Normal	Y	Over	Normal	Normal	Over	Below	Negative	Microorganism without pathogenic role
	S0110	Rhinovirus	Enterovirus	Reported	Negative	Normal	Y	Over	Over	Normal	Normal	Below	Negative	Not causative pathogen
	S0110	Veillonella parvula	Veillonella	Background	Positive (G-)	Normal	Y	Over	Over	Normal	Normal	Below	Negative	Microorganism without pathogenic role
	S0110	Haemophilus parainfluenzae	Haemophilus	Background	Positive (G-)	Normal	Y	Over	Over	Normal	Normal	Below	Negative	Microorganism without pathogenic role
	S0110	Schaalia odontolytica	Schaalia	Background	Negative	Normal	Y	Over	Over	Normal	Normal	Below	Negative	Microorganism without pathogenic role
	S0111	Human betaherpesvirus 7	Roseolovirus	Reported	Negative	Normal	Y	Over	Normal	Over	Over	Below	Negative	Microorganism without pathogenic role
	S0111	Schaalia odontolytica	Schaalia	Background	Negative	Normal	Y	Over	Normal	Over	Over	Below	Negative	Microorganism without pathogenic role
	S0111	Veillonella parvula	Veillonella	Background	Positive (G-)	Normal	Y	Over	Normal	Over	Over	Below	Negative	Microorganism without pathogenic role
	S0111	Actinomyces israelii	Actinomyces	Background	Negative	Normal	Y	Over	Normal	Over	Over	Below	Negative	Microorganism without pathogenic role
	S0112	Streptococcus pneumoniae	Streptococcus	Reported	Negative	Normal	Y	Normal	Normal	Over	Over	Below	Negative	Causative pathogen
	S0112	Haemophilus parainfluenzae	Haemophilus	Background	Positive (G-)	Normal	Y	Normal	Normal	Over	Over	Below	Negative	Microorganism without pathogenic role
	S0112	Veillonella parvula	Veillonella	Background	Positive (G-)	Normal	Y	Normal	Normal	Over	Over	Below	Negative	Microorganism without pathogenic role
	S0112	Prevotella intermedia	Prevotella	Background	Positive (G-)	Normal	Y	Normal	Normal	Over	Over	Below	Negative	Microorganism without pathogenic role
	S0113	Escherichia coli	Escherichia	Reported	Positive	Normal	Y	Over	Over	Over	Over	Below	Negative	Causative pathogen
	S0113	Streptococcus constellatus	Streptococcus	Reported	Negative	Normal	Y	Over	Over	Over	Over	Below	Negative	Microorganism without pathogenic role
	S0113	Candida albicans	Candida	Reported	Positive	Normal	Y	Over	Over	Over	Over	Below	Negative	Microorganism without pathogenic role
	S0113	Candida tropicalis	Candida	Reported	Negative	Normal	Y	Over	Over	Over	Over	Below	Negative	Microorganism without pathogenic role
	S0113	Human betaherpesvirus 7	Roseolovirus	Reported	Negative	Normal	Y	Over	Over	Over	Over	Below	Negative	Microorganism without pathogenic role
	S0113	Veillonella parvula	Veillonella	Background	Positive (G-)	Normal	Y	Over	Over	Over	Over	Below	Negative	Microorganism without pathogenic role
	S0113	Schaalia odontolytica	Schaalia	Background	Negative	Normal	Y	Over	Over	Over	Over	Below	Negative	Microorganism without pathogenic role
	S0113	Prevotella intermedia	Prevotella	Background	Positive (G-)	Normal	Y	Over	Over	Over	Over	Below	Negative	Microorganism without pathogenic role
	S0114	Candida albicans	Candida	Reported	Negative	Y	Y	Normal	Normal	Normal	Over	Below	Negative	Microorganism without pathogenic role
	S0114	Veillonella parvula	Veillonella	Background	Positive (G-)	Y	Y	Normal	Normal	Normal	Over	Below	Negative	Microorganism without pathogenic role
	S0114	Schaalia odontolytica	Schaalia	Background	Negative	Y	Y	Normal	Normal	Normal	Over	Below	Negative	Microorganism without pathogenic role
	S0114	Haemophilus parainfluenzae	Haemophilus	Background	Positive (G-)	Y	Y	Normal	Normal	Normal	Over	Below	Negative	Microorganism without pathogenic role
	S0116	Escherichia coli	Escherichia	Reported	Positive	Normal	Y	Over	Over	Over	Over	Below	Negative	Causative pathogen
	S0116	Pseudomonas aeruginosa	Pseudomonas	Reported	Positive	Normal	Y	Over	Over	Over	Over	Below	Negative	Possibly causative pathogen
	S0116	Streptococcus pneumoniae	Streptococcus	Reported	Negative	Normal	Y	Over	Over	Over	Over	Below	Negative	Possibly causative pathogen
	S0116	Streptococcus constellatus	Streptococcus	Reported	Negative	Normal	Y	Over	Over	Over	Over	Below	Negative	Microorganism without pathogenic role
	S0116	Haemophilus parainfluenzae	Haemophilus	Background	Positive (G-)	Normal	Y	Over	Over	Over	Over	Below	Negative	Microorganism without pathogenic role
	S0116	Veillonella parvula	Veillonella	Background	Positive (G-)	Normal	Y	Over	Over	Over	Over	Below	Negative	Microorganism without pathogenic role
	S0116	Prevotella intermedia	Prevotella	Background	Positive (G-)	Normal	Y	Over	Over	Over	Over	Below	Negative	Microorganism without pathogenic role
	S0117	Serratia marcescens	Serratia	Reported	Positive	Normal	Y	Over	Over	Over	Over	Below	Negative	Causative pathogen
	S0117	Achromobacter xylosoxidans	Achromobacter	Reported	Positive (G-)	Normal	Y	Over	Over	Over	Over	Below	Negative	Possibly causative pathogen
	S0117	Streptococcus pneumoniae	Streptococcus	Reported	Negative	Normal	Y	Over	Over	Over	Over	Below	Negative	Possibly causative pathogen
	S0117	Candida albicans	Candida	Reported	Positive	Normal	Y	Over	Over	Over	Over	Below	Negative	Microorganism without pathogenic role
	S0117	Human betaherpesvirus 7	Roseolovirus	Reported	Negative	Normal	Y	Over	Over	Over	Over	Below	Negative	Microorganism without pathogenic role
	S0117	Mycoplasma pneumoniae	Mycoplasma	Reported	Negative	Normal	Y	Over	Over	Over	Over	Below	Negative	Possibly causative pathogen
	S0117	Haemophilus parainfluenzae	Haemophilus	Background	Positive (G-)	Normal	Y	Over	Over	Over	Over	Below	Negative	Microorganism without pathogenic role
	S0117	Actinomyces naeslundii	Actinomyces	Background	Negative	Normal	Y	Over	Over	Over	Over	Below	Negative	Microorganism without pathogenic role
	S0117	Porphyromonas gingivalis	Porphyromonas	Background	Positive (G-)	Normal	Y	Over	Over	Over	Over	Below	Negative	Microorganism without pathogenic role
	S0118	Klebsiella pneumoniae	Klebsiella	Reported	Positive	Normal	Y	Over	Normal	Normal	Over	Below	Negative	Causative pathogen
	S0118	Candida albicans	Candida	Reported	Negative	Normal	Y	Over	Normal	Normal	Over	Below	Negative	Microorganism without pathogenic role
	S0118	Human betaherpesvirus 7	Roseolovirus	Reported	Negative	Normal	Y	Over	Normal	Normal	Over	Below	Negative	Microorganism without pathogenic role
	S0118	Mycobacterium tuberculosis complex	Mycobacterium	Reported	Negative	Normal	Y	Over	Normal	Normal	Over	Below	Negative	Possibly causative pathogen
	S0118	Veillonella parvula	Veillonella	Background	Positive (G-)	Normal	Y	Over	Normal	Normal	Over	Below	Negative	Microorganism without pathogenic role
	S0118	Schaalia odontolytica	Schaalia	Background	Negative	Normal	Y	Over	Normal	Normal	Over	Below	Negative	Microorganism without pathogenic role
	S0118	Haemophilus parainfluenzae	Haemophilus	Background	Positive (G-)	Normal	Y	Over	Normal	Normal	Over	Below	Negative	Microorganism without pathogenic role
	S0119	Aspergillus fumigatus	Aspergillus	Reported	Negative	Normal	Y	Over	Over	Over	Over	Below	Negative	Possibly causative pathogen
	S0119	Rhizopus arrhizus	Rhizopus	Reported	Negative	Normal	Y	Over	Over	Over	Over	Below	Negative	Possibly causative pathogen
	S0119	Mycoplasma pneumoniae	Mycoplasma	Reported	Negative	Normal	Y	Over	Over	Over	Over	Below	Negative	Causative pathogen
	S0119	Veillonella parvula	Veillonella	Background	Positive (G-)	Normal	Y	Over	Over	Over	Over	Below	Negative	Microorganism without pathogenic role
	S0119	Actinomyces naeslundii	Actinomyces	Background	Negative	Normal	Y	Over	Over	Over	Over	Below	Negative	Microorganism without pathogenic role
	S0119	Haemophilus parainfluenzae	Haemophilus	Background	Positive (G-)	Normal	Y	Over	Over	Over	Over	Below	Negative	Microorganism without pathogenic role
	S0120	Acinetobacter baumannii	Acinetobacter	Reported	Positive	Y	Y	Over	Over	Normal	Over	Below	Negative	Causative pathogen
	S0120	Streptococcus constellatus	Streptococcus	Reported	Negative	Y	Y	Over	Over	Normal	Over	Below	Negative	Microorganism without pathogenic role
	S0120	Candida albicans	Candida	Reported	Positive	Y	Y	Over	Over	Normal	Over	Below	Negative	Microorganism without pathogenic role
	S0120	Human gammaherpesvirus 4	Lymphocryptovirus	Reported	Negative	Y	Y	Over	Over	Normal	Over	Below	Negative	Not causative pathogen
	S0120	Veillonella parvula	Veillonella	Background	Positive (G-)	Y	Y	Over	Over	Normal	Over	Below	Negative	Microorganism without pathogenic role
	S0120	Actinomyces israelii	Actinomyces	Background	Negative	Y	Y	Over	Over	Normal	Over	Below	Negative	Microorganism without pathogenic role
	S0120	Porphyromonas gingivalis	Porphyromonas	Background	Positive (G-)	Y	Y	Over	Over	Normal	Over	Below	Negative	Microorganism without pathogenic role
	S0121	Streptococcus pneumoniae	Streptococcus	Reported	Negative	Y	Y	Normal	Over	Normal	Over	Below	Negative	Causative pathogen
	S0121	Streptococcus constellatus	Streptococcus	Reported	Negative	Y	Y	Normal	Over	Normal	Over	Below	Negative	Microorganism without pathogenic role
	S0121	Pneumocystis jirovecii	Pneumocystis	Reported	Negative	Y	Y	Normal	Over	Normal	Over	Below	Negative	Possibly causative pathogen
	S0121	Human betaherpesvirus 7	Roseolovirus	Reported	Negative	Y	Y	Normal	Over	Normal	Over	Below	Negative	Microorganism without pathogenic role
	S0121	Human betaherpesvirus 6	Roseolovirus	Reported	Negative	Y	Y	Normal	Over	Normal	Over	Below	Negative	Not causative pathogen
	S0121	Schaalia odontolytica	Schaalia	Background	Negative	Y	Y	Normal	Over	Normal	Over	Below	Negative	Microorganism without pathogenic role
	S0121	Porphyromonas gingivalis	Porphyromonas	Background	Positive (G-)	Y	Y	Normal	Over	Normal	Over	Below	Negative	Microorganism without pathogenic role
	S0121	Veillonella parvula	Veillonella	Background	Positive (G-)	Y	Y	Normal	Over	Normal	Over	Below	Negative	Microorganism without pathogenic role
	S0122	Pseudomonas aeruginosa	Pseudomonas	Reported	Negative	Normal	Y	Over	Over	Over	Normal	Below	Negative	Causative pathogen
	S0123	Pseudomonas aeruginosa	Pseudomonas	Reported	Positive (G-)	Y	Y	Over	Over	Normal	Normal	Below	Negative	Causative pathogen
	S0123	Actinomyces naeslundii	Actinomyces	Background	Negative	Y	Y	Over	Over	Normal	Normal	Below	Negative	Microorganism without pathogenic role
	S0123	Haemophilus parainfluenzae	Haemophilus	Background	Positive (G-)	Y	Y	Over	Over	Normal	Normal	Below	Negative	Microorganism without pathogenic role
	S0123	Fusobacterium nucleatum	Fusobacterium	Background	Negative	Y	Y	Over	Over	Normal	Normal	Below	Negative	Microorganism without pathogenic role
	S0125	Pseudomonas aeruginosa	Pseudomonas	Reported	Positive	Normal	Y	Over	Over	Over	Over	Below	Negative	Causative pathogen
	S0125	Streptococcus constellatus	Streptococcus	Reported	Negative	Normal	Y	Over	Over	Over	Over	Below	Negative	Microorganism without pathogenic role
	S0125	SARS-CoV-2	Betacoronavirus	Reported	Negative	Normal	Y	Over	Over	Over	Over	Below	Negative	Not causative pathogen
	S0125	Veillonella parvula	Veillonella	Background	Positive (G-)	Normal	Y	Over	Over	Over	Over	Below	Negative	Microorganism without pathogenic role
	S0125	Prevotella intermedia	Prevotella	Background	Positive (G-)	Normal	Y	Over	Over	Over	Over	Below	Negative	Microorganism without pathogenic role
	S0125	Staphylococcus epidermidis	Staphylococcus	Background	Negative	Normal	Y	Over	Over	Over	Over	Below	Negative	Microorganism without pathogenic role
	S0126	Candida albicans	Candida	Reported	Positive	Normal	Y	Over	Normal	Over	Over	Below	Negative	Microorganism without pathogenic role
	S0126	Candida parapsilosis	Candida	Reported	Negative	Normal	Y	Over	Normal	Over	Over	Below	Negative	Microorganism without pathogenic role
	S0126	Human betaherpesvirus 7	Roseolovirus	Reported	Negative	Normal	Y	Over	Normal	Over	Over	Below	Negative	Microorganism without pathogenic role
	S0126	Human alphaherpesvirus 1	Simplexvirus	Reported	Negative	Normal	Y	Over	Normal	Over	Over	Below	Negative	Not causative pathogen
	S0126	Human betaherpesvirus 6	Roseolovirus	Reported	Negative	Normal	Y	Over	Normal	Over	Over	Below	Negative	Not causative pathogen
	S0126	Haemophilus parainfluenzae	Haemophilus	Background	Positive (G-)	Normal	Y	Over	Normal	Over	Over	Below	Negative	Microorganism without pathogenic role
	S0126	Veillonella parvula	Veillonella	Background	Positive (G-)	Normal	Y	Over	Normal	Over	Over	Below	Negative	Microorganism without pathogenic role
	S0127	Streptococcus constellatus	Streptococcus	Reported	Negative	Normal	Y	Over	Normal	Over	Normal	Below	Negative	Microorganism without pathogenic role
	S0127	Haemophilus influenzae	Haemophilus	Reported	Positive (G-)	Normal	Y	Over	Normal	Over	Normal	Below	Negative	Causative pathogen
	S0127	Streptococcus intermedius	Streptococcus	Reported	Negative	Normal	Y	Over	Normal	Over	Normal	Below	Negative	Microorganism without pathogenic role
	S0127	Human metapneumovirus	Metapneumovirus	Reported	Negative	Normal	Y	Over	Normal	Over	Normal	Below	Negative	Not causative pathogen
	S0127	Human betaherpesvirus 7	Roseolovirus	Reported	Negative	Normal	Y	Over	Normal	Over	Normal	Below	Negative	Microorganism without pathogenic role
	S0127	Schaalia odontolytica	Schaalia	Background	Negative	Normal	Y	Over	Normal	Over	Normal	Below	Negative	Microorganism without pathogenic role
	S0127	Haemophilus parainfluenzae	Haemophilus	Background	Positive (G-)	Normal	Y	Over	Normal	Over	Normal	Below	Negative	Microorganism without pathogenic role
	S0127	Porphyromonas gingivalis	Porphyromonas	Background	Positive (G-)	Normal	Y	Over	Normal	Over	Normal	Below	Negative	Microorganism without pathogenic role
	S0129	Serratia marcescens	Serratia	Reported	Negative	Normal	Y	Normal	Normal	Normal	Normal	Normal	Negative	Causative pathogen
	S0129	Human metapneumovirus	Metapneumovirus	Reported	Negative	Normal	Y	Normal	Normal	Normal	Normal	Normal	Negative	Possibly causative pathogen
	S0129	Haemophilus parainfluenzae	Haemophilus	Background	Negative	Normal	Y	Normal	Normal	Normal	Normal	Normal	Negative	Microorganism without pathogenic role
	S0129	Schaalia odontolytica	Schaalia	Background	Negative	Normal	Y	Normal	Normal	Normal	Normal	Normal	Negative	Microorganism without pathogenic role
	S0129	Porphyromonas gingivalis	Porphyromonas	Background	Negative	Normal	Y	Normal	Normal	Normal	Normal	Normal	Negative	Microorganism without pathogenic role
	S0130	Burkholderia cenocepacia	Burkholderia	Reported	Positive (G-)	Normal	Y	Normal	Normal	Normal	Normal	Normal	Negative	Possibly causative pathogen
	S0130	Klebsiella pneumoniae	Klebsiella	Reported	Positive (G-)	Normal	Y	Normal	Normal	Normal	Normal	Normal	Negative	Possibly causative pathogen
	S0130	Mycoplasma pneumoniae	Mycoplasma	Reported	Negative	Normal	Y	Normal	Normal	Normal	Normal	Normal	Positive (Genus)	Causative pathogen
	S0130	Schaalia odontolytica	Schaalia	Background	Negative	Normal	Y	Normal	Normal	Normal	Normal	Normal	Negative	Microorganism without pathogenic role
	S0130	Haemophilus parainfluenzae	Haemophilus	Background	Positive (G-)	Normal	Y	Normal	Normal	Normal	Normal	Normal	Negative	Microorganism without pathogenic role
	S0130	Staphylococcus epidermidis	Staphylococcus	Background	Negative	Normal	Y	Normal	Normal	Normal	Normal	Normal	Negative	Microorganism without pathogenic role
	S0131	Bacillus cereus complex	Bacillus	Reported	Negative	Y	Y	Over	Over	Over	Over	Below	Negative	Possibly causative pathogen
	S0131	Serratia marcescens	Serratia	Reported	Positive (G-)	Y	Y	Over	Over	Over	Over	Below	Negative	Possibly causative pathogen
	S0131	Acinetobacter baumannii	Acinetobacter	Reported	Positive	Y	Y	Over	Over	Over	Over	Below	Negative	Causative pathogen
	S0131	Enterobacter cloacae complex	Enterobacter	Reported	Positive (G-)	Y	Y	Over	Over	Over	Over	Below	Negative	Possibly causative pathogen
	S0131	Acinetobacter pittii	Acinetobacter	Reported	Positive (G-)	Y	Y	Over	Over	Over	Over	Below	Negative	Possibly causative pathogen
	S0131	Human respirovirus	Respirovirus	Reported	Negative	Y	Y	Over	Over	Over	Over	Below	Negative	Not causative pathogen
	S0131	Enterococcus faecalis	Enterococcus	Background	Negative	Y	Y	Over	Over	Over	Over	Below	Negative	Microorganism without pathogenic role
	S0131	Haemophilus parainfluenzae	Haemophilus	Background	Positive (G-)	Y	Y	Over	Over	Over	Over	Below	Negative	Microorganism without pathogenic role
	S0131	Veillonella parvula	Veillonella	Background	Positive (G-)	Y	Y	Over	Over	Over	Over	Below	Negative	Microorganism without pathogenic role
	S0132	Mycoplasma pneumoniae	Mycoplasma	Reported	Negative	Normal	Y	Over	Over	Normal	Over	Below	Negative	Causative pathogen
	S0133	Streptococcus constellatus	Streptococcus	Reported	Negative	Normal	Y	Over	Over	Normal	Over	Below	Negative	Microorganism without pathogenic role
	S0133	Streptococcus pneumoniae	Streptococcus	Reported	Negative	Normal	Y	Over	Over	Normal	Over	Below	Negative	Possibly causative pathogen
	S0133	Mycoplasma pneumoniae	Mycoplasma	Reported	Negative	Normal	Y	Over	Over	Normal	Over	Below	Negative	Causative pathogen
	S0133	Haemophilus parainfluenzae	Haemophilus	Background	Positive (G-)	Normal	Y	Over	Over	Normal	Over	Below	Negative	Microorganism without pathogenic role
	S0133	Prevotella intermedia	Prevotella	Background	Positive (G-)	Normal	Y	Over	Over	Normal	Over	Below	Negative	Microorganism without pathogenic role
	S0133	Porphyromonas gingivalis	Porphyromonas	Background	Positive (G-)	Normal	Y	Over	Over	Normal	Over	Below	Negative	Microorganism without pathogenic role
	S0134	Pseudomonas aeruginosa	Pseudomonas	Reported	Positive	Normal	Y	Over	Over	Normal	Over	Below	Negative	Causative pathogen
	S0134	Streptococcus intermedius	Streptococcus	Reported	Negative	Normal	Y	Over	Over	Normal	Over	Below	Negative	Microorganism without pathogenic role
	S0134	Streptococcus constellatus	Streptococcus	Reported	Negative	Normal	Y	Over	Over	Normal	Over	Below	Negative	Microorganism without pathogenic role
	S0134	Schaalia odontolytica	Schaalia	Background	Negative	Normal	Y	Over	Over	Normal	Over	Below	Negative	Microorganism without pathogenic role
	S0134	Veillonella parvula	Veillonella	Background	Positive (G-)	Normal	Y	Over	Over	Normal	Over	Below	Negative	Microorganism without pathogenic role
	S0134	Prevotella intermedia	Prevotella	Background	Positive (G-)	Normal	Y	Over	Over	Normal	Over	Below	Negative	Microorganism without pathogenic role
	S0135	Klebsiella pneumoniae	Klebsiella	Reported	Negative	Normal	Y	Over	Over	Over	Over	Below	Negative	Causative pathogen
	S0135	Haemophilus influenzae	Haemophilus	Reported	Negative	Normal	Y	Over	Over	Over	Over	Below	Negative	Possibly causative pathogen
	S0135	Pichia kudriavzevii	Pichia	Reported	Negative	Normal	Y	Over	Over	Over	Over	Below	Negative	Microorganism without pathogenic role
	S0135	Human respirovirus	Respirovirus	Reported	Negative	Normal	Y	Over	Over	Over	Over	Below	Negative	Not causative pathogen
	S0135	Enterococcus faecium	Enterococcus	Background	Negative	Normal	Y	Over	Over	Over	Over	Below	Negative	Microorganism without pathogenic role
	S0136	Streptococcus constellatus	Streptococcus	Reported	Negative	Normal	Y	Over	Over	Normal	Normal	Normal	Negative	Microorganism without pathogenic role
	S0136	Staphylococcus aureus	Staphylococcus	Reported	Negative	Normal	Y	Over	Over	Normal	Normal	Normal	Negative	Possibly causative pathogen
	S0136	Tropheryma whipplei	Tropheryma	Reported	Negative	Normal	Y	Over	Over	Normal	Normal	Normal	Negative	Possibly causative pathogen
	S0136	Rhinovirus	Enterovirus	Reported	Negative	Normal	Y	Over	Over	Normal	Normal	Normal	Negative	Possibly causative pathogen
	S0136	Mycoplasma pneumoniae	Mycoplasma	Reported	Negative	Normal	Y	Over	Over	Normal	Normal	Normal	Negative	Causative pathogen
	S0136	Haemophilus parainfluenzae	Haemophilus	Background	Positive (G-)	Normal	Y	Over	Over	Normal	Normal	Normal	Negative	Microorganism without pathogenic role
	S0136	Actinomyces naeslundii	Actinomyces	Background	Negative	Normal	Y	Over	Over	Normal	Normal	Normal	Negative	Microorganism without pathogenic role
	S0136	Staphylococcus epidermidis	Staphylococcus	Background	Negative	Normal	Y	Over	Over	Normal	Normal	Normal	Negative	Microorganism without pathogenic role
	S0137	Staphylococcus aureus	Staphylococcus	Reported	Negative	Y	Normal	Over	Over	Normal	Below	Over	Negative	Not causative pathogen
	S0137	Burkholderia cenocepacia	Burkholderia	Reported	Positive (G-)	Y	Normal	Over	Over	Normal	Below	Over	Negative	Not causative pathogen
	S0137	Pseudomonas aeruginosa	Pseudomonas	Reported	Positive (G-)	Y	Normal	Over	Over	Normal	Below	Over	Negative	Not causative pathogen
	S0137	Pneumocystis jirovecii	Pneumocystis	Reported	Negative	Y	Normal	Over	Over	Normal	Below	Over	Negative	Possibly causative pathogen
	S0137	Human gammaherpesvirus 4	Lymphocryptovirus	Reported	Negative	Y	Normal	Over	Over	Normal	Below	Over	Negative	Causative pathogen
	S0137	Mycobacterium avium complex	Mycobacterium	Reported	Negative	Y	Normal	Over	Over	Normal	Below	Over	Negative	Not causative pathogen
	S0137	Staphylococcus epidermidis	Staphylococcus	Background	Negative	Y	Normal	Over	Over	Normal	Below	Over	Negative	Microorganism without pathogenic role
	S0137	Veillonella parvula	Veillonella	Background	Positive (G-)	Y	Normal	Over	Over	Normal	Below	Over	Negative	Microorganism without pathogenic role
	S0137	Fusobacterium nucleatum	Fusobacterium	Background	Negative	Y	Normal	Over	Over	Normal	Below	Over	Negative	Microorganism without pathogenic role
	S0138	Candida albicans	Candida	Reported	Positive	Normal	Y	Over	Over	Normal	Normal	Normal	Negative	Microorganism without pathogenic role
	S0138	Human betaherpesvirus 7	Roseolovirus	Reported	Negative	Normal	Y	Over	Over	Normal	Normal	Normal	Negative	Microorganism without pathogenic role
	S0138	Mycoplasma pneumoniae	Mycoplasma	Reported	Negative	Normal	Y	Over	Over	Normal	Normal	Normal	Negative	Causative pathogen
	S0138	Veillonella parvula	Veillonella	Background	Positive (G-)	Normal	Y	Over	Over	Normal	Normal	Normal	Negative	Microorganism without pathogenic role
	S0138	Haemophilus parainfluenzae	Haemophilus	Background	Positive (G-)	Normal	Y	Over	Over	Normal	Normal	Normal	Negative	Microorganism without pathogenic role
	S0138	Actinomyces naeslundii	Actinomyces	Background	Negative	Normal	Y	Over	Over	Normal	Normal	Normal	Negative	Microorganism without pathogenic role
	S0139	Mycobacterium tuberculosis complex	Mycobacterium	Reported	Negative	Y	Y	Over	Over	Normal	Over	Below	Negative	Causative pathogen
	S0139	Actinomyces naeslundii	Actinomyces	Background	Negative	Y	Y	Over	Over	Normal	Over	Below	Negative	Microorganism without pathogenic role
	S0140	Human betaherpesvirus 5	Cytomegalovirus	Reported	Negative	Normal	Y	Over	Normal	Normal	Normal	Below	Negative	Not causative pathogen
	S0140	Schaalia odontolytica	Schaalia	Background	Negative	Normal	Y	Over	Normal	Normal	Normal	Below	Negative	Microorganism without pathogenic role
	S0140	Haemophilus parainfluenzae	Haemophilus	Background	Positive (G-)	Normal	Y	Over	Normal	Normal	Normal	Below	Negative	Microorganism without pathogenic role
	S0140	Porphyromonas gingivalis	Porphyromonas	Background	Positive (G-)	Normal	Y	Over	Normal	Normal	Normal	Below	Negative	Microorganism without pathogenic role
	S0141	Pseudomonas aeruginosa	Pseudomonas	Reported	Positive	Normal	Y	Over	Normal	Normal	Over	Below	Negative	Causative pathogen
	S0141	Human betaherpesvirus 5	Cytomegalovirus	Reported	Negative	Normal	Y	Over	Normal	Normal	Over	Below	Negative	Not causative pathogen
	S0142	Aspergillus fumigatus	Aspergillus	Reported	Negative	Normal	Normal	Over	Over	Over	Over	Below	Negative	Causative pathogen
	S0142	Influenza A virus	Alphainfluenzavirus	Reported	Negative	Normal	Normal	Over	Over	Over	Over	Below	Negative	Not causative pathogen
	S0142	Prevotella intermedia	Prevotella	Background	Positive (G-)	Normal	Normal	Over	Over	Over	Over	Below	Negative	Microorganism without pathogenic role
	S0143	Streptococcus constellatus	Streptococcus	Reported	Negative	Normal	Normal	Over	Over	Over	Over	Below	Negative	Microorganism without pathogenic role
	S0143	Staphylococcus aureus	Staphylococcus	Reported	Negative	Normal	Normal	Over	Over	Over	Over	Below	Negative	Causative pathogen
	S0143	Candida albicans	Candida	Reported	Positive	Normal	Normal	Over	Over	Over	Over	Below	Negative	Microorganism without pathogenic role
	S0143	Candida parapsilosis	Candida	Reported	Negative	Normal	Normal	Over	Over	Over	Over	Below	Negative	Microorganism without pathogenic role
	S0143	Veillonella parvula	Veillonella	Background	Positive (G-)	Normal	Normal	Over	Over	Over	Over	Below	Negative	Microorganism without pathogenic role
	S0143	Prevotella intermedia	Prevotella	Background	Positive (G-)	Normal	Normal	Over	Over	Over	Over	Below	Negative	Microorganism without pathogenic role
	S0143	Actinomyces israelii	Actinomyces	Background	Negative	Normal	Normal	Over	Over	Over	Over	Below	Negative	Microorganism without pathogenic role
	S0145	Haemophilus influenzae	Haemophilus	Reported	Positive (G-)	Normal	Normal	Normal	Normal	Normal	Normal	Normal	Negative	Causative pathogen
	S0145	Rhinovirus	Enterovirus	Reported	Negative	Normal	Normal	Normal	Normal	Normal	Normal	Normal	Negative	Possibly causative pathogen
	S0145	Human gammaherpesvirus 4	Lymphocryptovirus	Reported	Negative	Normal	Normal	Normal	Normal	Normal	Normal	Normal	Negative	Possibly causative pathogen
	S0145	Haemophilus parainfluenzae	Haemophilus	Background	Positive (G-)	Normal	Normal	Normal	Normal	Normal	Normal	Normal	Negative	Microorganism without pathogenic role
	S0145	Prevotella intermedia	Prevotella	Background	Positive (G-)	Normal	Normal	Normal	Normal	Normal	Normal	Normal	Negative	Microorganism without pathogenic role
	S0145	Schaalia odontolytica	Schaalia	Background	Negative	Normal	Normal	Normal	Normal	Normal	Normal	Normal	Negative	Microorganism without pathogenic role
	S0146	Mycobacterium tuberculosis complex	Mycobacterium	Reported	Negative	Normal	Normal	Over	Normal	Normal	Over	Below	Negative	Causative pathogen
	S0146	Actinomyces naeslundii	Actinomyces	Background	Negative	Normal	Normal	Over	Normal	Normal	Over	Below	Negative	Microorganism without pathogenic role
	S0146	Porphyromonas gingivalis	Porphyromonas	Background	Positive (G-)	Normal	Normal	Over	Normal	Normal	Over	Below	Negative	Microorganism without pathogenic role
	S0146	Fusobacterium nucleatum	Fusobacterium	Background	Negative	Normal	Normal	Over	Normal	Normal	Over	Below	Negative	Microorganism without pathogenic role
	S0147	Klebsiella pneumoniae	Klebsiella	Reported	Positive	Normal	Normal	Over	Normal	Normal	Normal	Normal	Negative	Causative pathogen
	S0148	Pseudomonas aeruginosa	Pseudomonas	Reported	Positive (G-)	Y	Normal	Over	Over	Over	Normal	Normal	Negative	Causative pathogen
	S0148	Enterovirus D	Enterovirus	Reported	Negative	Y	Normal	Over	Over	Over	Normal	Normal	Negative	Possibly causative pathogen
	S0148	Staphylococcus epidermidis	Staphylococcus	Background	Negative	Y	Normal	Over	Over	Over	Normal	Normal	Negative	Microorganism without pathogenic role
	S0148	Haemophilus parainfluenzae	Haemophilus	Background	Positive (G-)	Y	Normal	Over	Over	Over	Normal	Normal	Negative	Microorganism without pathogenic role
	S0149	Klebsiella pneumoniae	Klebsiella	Reported	Positive (G-)	Normal	Normal	Over	Over	Over	Over	Below	Negative	Possibly causative pathogen
	S0149	Candida albicans	Candida	Reported	Positive	Normal	Normal	Over	Over	Over	Over	Below	Positive	Microorganism without pathogenic role
	S0149	Aspergillus fumigatus	Aspergillus	Reported	Negative	Normal	Normal	Over	Over	Over	Over	Below	Positive	Causative pathogen
	S0149	Aspergillus flavus	Aspergillus	Reported	Negative	Normal	Normal	Over	Over	Over	Over	Below	Positive	Possibly causative pathogen
	S0149	Human gammaherpesvirus 4	Lymphocryptovirus	Reported	Negative	Normal	Normal	Over	Over	Over	Over	Below	Negative	Not causative pathogen
	S0149	Human betaherpesvirus 5	Cytomegalovirus	Reported	Negative	Normal	Normal	Over	Over	Over	Over	Below	Negative	Not causative pathogen
	S0149	Human betaherpesvirus 7	Roseolovirus	Reported	Negative	Normal	Normal	Over	Over	Over	Over	Below	Negative	Microorganism without pathogenic role
	S0149	Schaalia odontolytica	Schaalia	Background	Negative	Normal	Normal	Over	Over	Over	Over	Below	Negative	Microorganism without pathogenic role
	S0149	Veillonella parvula	Veillonella	Background	Positive (G-)	Normal	Normal	Over	Over	Over	Over	Below	Negative	Microorganism without pathogenic role
	S0149	Haemophilus parainfluenzae	Haemophilus	Background	Positive (G-)	Normal	Normal	Over	Over	Over	Over	Below	Negative	Microorganism without pathogenic role
	S0150	Tropheryma whipplei	Tropheryma	Reported	Negative	Normal	Normal	Over	Over	Over	Over	Below	Negative	Causative pathogen
	S0150	Schaalia odontolytica	Schaalia	Background	Negative	Normal	Normal	Over	Over	Over	Over	Below	Negative	Microorganism without pathogenic role
	S0150	Veillonella parvula	Veillonella	Background	Positive (G-)	Normal	Normal	Over	Over	Over	Over	Below	Negative	Microorganism without pathogenic role
	S0150	Prevotella intermedia	Prevotella	Background	Positive (G-)	Normal	Normal	Over	Over	Over	Over	Below	Negative	Microorganism without pathogenic role
	S0151	Acinetobacter baumannii	Acinetobacter	Reported	Positive	Normal	Normal	Over	Over	Over	Over	Below	Negative	Causative pathogen
	S0151	Enterobacter cloacae complex	Enterobacter	Reported	Positive (G-)	Normal	Normal	Over	Over	Over	Over	Below	Negative	Possibly causative pathogen
	S0151	Acinetobacter pittii	Acinetobacter	Reported	Positive	Normal	Normal	Over	Over	Over	Over	Below	Negative	Possibly causative pathogen
	S0151	Candida albicans	Candida	Reported	Positive	Normal	Normal	Over	Over	Over	Over	Below	Negative	Microorganism without pathogenic role
	S0151	Candida glabrata	Candida	Reported	Positive	Normal	Normal	Over	Over	Over	Over	Below	Negative	Microorganism without pathogenic role
	S0151	Candida tropicalis	Candida	Reported	Positive (Fungi)	Normal	Normal	Over	Over	Over	Over	Below	Negative	Microorganism without pathogenic role
	S0151	Enterococcus faecium	Enterococcus	Background	Positive (G+)	Normal	Normal	Over	Over	Over	Over	Below	Negative	Microorganism without pathogenic role
	S0151	Schaalia odontolytica	Schaalia	Background	Positive (G+)	Normal	Normal	Over	Over	Over	Over	Below	Negative	Microorganism without pathogenic role
	S0152	Streptococcus constellatus	Streptococcus	Reported	Negative	Normal	Normal	Over	Over	Over	Normal	Normal	Negative	Microorganism without pathogenic role
	S0152	Streptococcus intermedius	Streptococcus	Reported	Negative	Normal	Normal	Over	Over	Over	Normal	Normal	Negative	Microorganism without pathogenic role
	S0152	Streptococcus pneumoniae	Streptococcus	Reported	Negative	Normal	Normal	Over	Over	Over	Normal	Normal	Negative	Causative pathogen
	S0152	Pneumocystis jirovecii	Pneumocystis	Reported	Negative	Normal	Normal	Over	Over	Over	Normal	Normal	Negative	Possibly causative pathogen
	S0152	Human betaherpesvirus 7	Roseolovirus	Reported	Negative	Normal	Normal	Over	Over	Over	Normal	Normal	Negative	Microorganism without pathogenic role
	S0152	Human gammaherpesvirus 4	Lymphocryptovirus	Reported	Negative	Normal	Normal	Over	Over	Over	Normal	Normal	Negative	Possibly causative pathogen
	S0152	Human betaherpesvirus 6	Roseolovirus	Reported	Negative	Normal	Normal	Over	Over	Over	Normal	Normal	Negative	Possibly causative pathogen
	S0152	Porphyromonas gingivalis	Porphyromonas	Background	Positive (G-)	Normal	Normal	Over	Over	Over	Normal	Normal	Negative	Microorganism without pathogenic role
	S0152	Prevotella intermedia	Prevotella	Background	Positive (G-)	Normal	Normal	Over	Over	Over	Normal	Normal	Negative	Microorganism without pathogenic role
	S0152	Haemophilus parainfluenzae	Haemophilus	Background	Positive (G-)	Normal	Normal	Over	Over	Over	Normal	Normal	Negative	Microorganism without pathogenic role
	S0153	Fusobacterium nucleatum	Fusobacterium	Background	Negative	Normal	Normal	Normal	Over	Over	Normal	Below	Negative	Microorganism without pathogenic role
	S0154	Enterobacter cloacae complex	Enterobacter	Reported	Positive (G-)	Normal	Y	Over	Over	Normal	Over	Below	Negative	Causative pathogen
	S0154	Candida albicans	Candida	Reported	Negative	Normal	Y	Over	Over	Normal	Over	Below	Negative	Microorganism without pathogenic role
	S0154	Human betaherpesvirus 7	Roseolovirus	Reported	Negative	Normal	Y	Over	Over	Normal	Over	Below	Negative	Microorganism without pathogenic role
	S0154	Human gammaherpesvirus 4	Lymphocryptovirus	Reported	Negative	Normal	Y	Over	Over	Normal	Over	Below	Negative	Not causative pathogen
	S0154	Human betaherpesvirus 6	Roseolovirus	Reported	Negative	Normal	Y	Over	Over	Normal	Over	Below	Negative	Not causative pathogen
	S0154	Veillonella parvula	Veillonella	Background	Positive (G-)	Normal	Y	Over	Over	Normal	Over	Below	Negative	Microorganism without pathogenic role
	S0154	Schaalia odontolytica	Schaalia	Background	Negative	Normal	Y	Over	Over	Normal	Over	Below	Negative	Microorganism without pathogenic role
	S0154	Prevotella intermedia	Prevotella	Background	Positive (G-)	Normal	Y	Over	Over	Normal	Over	Below	Negative	Microorganism without pathogenic role
	S0155	Candida albicans	Candida	Reported	Positive	Y	Normal	Over	Normal	Over	Over	Below	Negative	Microorganism without pathogenic role
	S0155	Human betaherpesvirus 7	Roseolovirus	Reported	Negative	Y	Normal	Over	Normal	Over	Over	Below	Negative	Microorganism without pathogenic role
	S0155	Veillonella parvula	Veillonella	Background	Positive (G-)	Y	Normal	Over	Normal	Over	Over	Below	Negative	Microorganism without pathogenic role
	S0155	Staphylococcus epidermidis	Staphylococcus	Background	Negative	Y	Normal	Over	Normal	Over	Over	Below	Negative	Microorganism without pathogenic role
	S0155	Actinomyces israelii	Actinomyces	Background	Negative	Y	Normal	Over	Normal	Over	Over	Below	Negative	Microorganism without pathogenic role
	S0156	Nocardia farcinica	Nocardia	Reported	Positive	Normal	Y	Normal	Over	Normal	Over	Below	Negative	Causative pathogen
	S0156	Candida albicans	Candida	Reported	Positive	Normal	Y	Normal	Over	Normal	Over	Below	Negative	Microorganism without pathogenic role
	S0156	Pneumocystis jirovecii	Pneumocystis	Reported	Positive (Fungi)	Normal	Y	Normal	Over	Normal	Over	Below	Negative	Possibly causative pathogen
	S0156	Human alphaherpesvirus 1	Simplexvirus	Reported	Negative	Normal	Y	Normal	Over	Normal	Over	Below	Negative	Not causative pathogen
	S0156	Veillonella parvula	Veillonella	Background	Positive (G-)	Normal	Y	Normal	Over	Normal	Over	Below	Negative	Microorganism without pathogenic role
	S0156	Schaalia odontolytica	Schaalia	Background	Negative	Normal	Y	Normal	Over	Normal	Over	Below	Negative	Microorganism without pathogenic role
	S0156	Staphylococcus epidermidis	Staphylococcus	Background	Negative	Normal	Y	Normal	Over	Normal	Over	Below	Negative	Microorganism without pathogenic role
	S0157	Pneumocystis jirovecii	Pneumocystis	Reported	Negative	Y	Normal	Over	Normal	Below	Over	Below	Negative	Causative pathogen
	S0157	Human gammaherpesvirus 4	Lymphocryptovirus	Reported	Negative	Y	Normal	Over	Normal	Below	Over	Below	Negative	Causative pathogen
	S0158	Mycoplasma pneumoniae	Mycoplasma	Reported	Negative	Y	Normal	Over	Over	Normal	Normal	Normal	Positive	Causative pathogen
	S0158	Haemophilus parainfluenzae	Haemophilus	Background	Positive (G-)	Y	Normal	Over	Over	Normal	Normal	Normal	Negative	Microorganism without pathogenic role
	S0158	Schaalia odontolytica	Schaalia	Background	Negative	Y	Normal	Over	Over	Normal	Normal	Normal	Negative	Microorganism without pathogenic role
	S0159	Stenotrophomonas maltophilia	Stenotrophomonas	Reported	Positive	Normal	Y	Over	Over	Over	Over	Below	Negative	Causative pathogen
	S0159	Candida albicans	Candida	Reported	Positive	Normal	Y	Over	Over	Over	Over	Below	Negative	Microorganism without pathogenic role
	S0159	Rhinovirus	Enterovirus	Reported	Negative	Normal	Y	Over	Over	Over	Over	Below	Negative	Not causative pathogen
	S0159	Human betaherpesvirus 6	Roseolovirus	Reported	Negative	Normal	Y	Over	Over	Over	Over	Below	Negative	Not causative pathogen
	S0160	Pseudomonas aeruginosa	Pseudomonas	Reported	Negative	Normal	Normal	Over	Normal	Normal	Normal	Normal	Negative	Possibly causative pathogen
	S0160	Klebsiella pneumoniae	Klebsiella	Reported	Positive	Normal	Normal	Over	Normal	Normal	Normal	Normal	Negative	Causative pathogen
	S0160	Schaalia odontolytica	Schaalia	Background	Negative	Normal	Normal	Over	Normal	Normal	Normal	Normal	Negative	Microorganism without pathogenic role
	S0160	Haemophilus parainfluenzae	Haemophilus	Background	Negative	Normal	Normal	Over	Normal	Normal	Normal	Normal	Negative	Microorganism without pathogenic role
	S0160	Prevotella intermedia	Prevotella	Background	Negative	Normal	Normal	Over	Normal	Normal	Normal	Normal	Negative	Microorganism without pathogenic role
	S0161	Klebsiella pneumoniae	Klebsiella	Reported	Positive	Y	Normal	Over	Over	Normal	Over	Below	Negative	Causative pathogen
	S0161	Streptococcus intermedius	Streptococcus	Reported	Negative	Y	Normal	Over	Over	Normal	Over	Below	Negative	Microorganism without pathogenic role
	S0161	Escherichia coli	Escherichia	Reported	Positive (G-)	Y	Normal	Over	Over	Normal	Over	Below	Negative	Possibly causative pathogen
	S0161	Human adenovirus	Mastadenovirus	Reported	Negative	Y	Normal	Over	Over	Normal	Over	Below	Negative	Not causative pathogen
	S0161	Prevotella intermedia	Prevotella	Background	Positive (G-)	Y	Normal	Over	Over	Normal	Over	Below	Negative	Microorganism without pathogenic role
	S0161	Veillonella parvula	Veillonella	Background	Positive (G-)	Y	Normal	Over	Over	Normal	Over	Below	Negative	Microorganism without pathogenic role
	S0161	Schaalia odontolytica	Schaalia	Background	Negative	Y	Normal	Over	Over	Normal	Over	Below	Negative	Microorganism without pathogenic role
	S0162	Mycoplasma pneumoniae	Mycoplasma	Reported	Negative	Normal	Normal	Over	Over	Normal	Normal	Normal	Negative	Causative pathogen
	S0163	Streptococcus pneumoniae	Streptococcus	Reported	Negative	Y	Y	Over	Over	Normal	Below	Below	Negative	Causative pathogen
	S0163	Pneumocystis jirovecii	Pneumocystis	Reported	Negative	Y	Y	Over	Over	Normal	Below	Below	Negative	Causative pathogen
	S0163	Candida albicans	Candida	Reported	Positive	Y	Y	Over	Over	Normal	Below	Below	Negative	Microorganism without pathogenic role
	S0163	Human metapneumovirus	Metapneumovirus	Reported	Negative	Y	Y	Over	Over	Normal	Below	Below	Negative	Causative pathogen
	S0163	Veillonella parvula	Veillonella	Background	Positive (G-)	Y	Y	Over	Over	Normal	Below	Below	Negative	Microorganism without pathogenic role
	S0163	Schaalia odontolytica	Schaalia	Background	Negative	Y	Y	Over	Over	Normal	Below	Below	Negative	Microorganism without pathogenic role
	S0164	Human parvovirus	Erythroparvovirus	Reported	Negative	Normal	Normal	Normal	Normal	Normal	Normal	Normal	Negative	Possibly causative pathogen
	S0164	Veillonella parvula	Veillonella	Background	Positive (G-)	Normal	Normal	Normal	Normal	Normal	Normal	Normal	Negative	Microorganism without pathogenic role
	S0165	Klebsiella pneumoniae	Klebsiella	Reported	Positive (G-)	Y	Y	Over	Over	Over	Over	Below	Negative	Causative pathogen
	S0165	Candida albicans	Candida	Reported	Positive	Y	Y	Over	Over	Over	Over	Below	Negative	Microorganism without pathogenic role
	S0165	Human respirovirus	Respirovirus	Reported	Negative	Y	Y	Over	Over	Over	Over	Below	Negative	Not causative pathogen
	S0165	Human betaherpesvirus 7	Roseolovirus	Reported	Negative	Y	Y	Over	Over	Over	Over	Below	Positive (Type)	Microorganism without pathogenic role
	S0165	Veillonella parvula	Veillonella	Background	Positive (G-)	Y	Y	Over	Over	Over	Over	Below	Negative	Microorganism without pathogenic role
	S0165	Actinomyces israelii	Actinomyces	Background	Negative	Y	Y	Over	Over	Over	Over	Below	Negative	Microorganism without pathogenic role
	S0165	Porphyromonas gingivalis	Porphyromonas	Background	Positive (G-)	Y	Y	Over	Over	Over	Over	Below	Negative	Microorganism without pathogenic role
	S0166	Tropheryma whipplei	Tropheryma	Reported	Negative	Normal	Y	Normal	Over	Over	Over	Below	Negative	Possibly causative pathogen
	S0166	Klebsiella pneumoniae	Klebsiella	Reported	Positive	Normal	Y	Normal	Over	Over	Over	Below	Negative	Causative pathogen
	S0166	Streptococcus constellatus	Streptococcus	Reported	Negative	Normal	Y	Normal	Over	Over	Over	Below	Negative	Microorganism without pathogenic role
	S0166	Human gammaherpesvirus 4	Lymphocryptovirus	Reported	Negative	Normal	Y	Normal	Over	Over	Over	Below	Negative	Not causative pathogen
	S0166	Staphylococcus epidermidis	Staphylococcus	Background	Negative	Normal	Y	Normal	Over	Over	Over	Below	Negative	Microorganism without pathogenic role
	S0166	Actinomyces israelii	Actinomyces	Background	Negative	Normal	Y	Normal	Over	Over	Over	Below	Negative	Microorganism without pathogenic role
	S0166	Fusobacterium nucleatum	Fusobacterium	Background	Negative	Normal	Y	Normal	Over	Over	Over	Below	Negative	Microorganism without pathogenic role
	S0167	Streptococcus pneumoniae	Streptococcus	Reported	Negative	Normal	Y	Over	Over	Normal	Over	Below	Negative	Possibly causative pathogen
	S0167	Streptococcus constellatus	Streptococcus	Reported	Negative	Normal	Y	Over	Over	Normal	Over	Below	Negative	Microorganism without pathogenic role
	S0167	Klebsiella pneumoniae	Klebsiella	Reported	Positive	Normal	Y	Over	Over	Normal	Over	Below	Negative	Possibly causative pathogen
	S0167	Staphylococcus aureus	Staphylococcus	Reported	Negative	Normal	Y	Over	Over	Normal	Over	Below	Negative	Possibly causative pathogen
	S0167	Rhinovirus	Enterovirus	Reported	Negative	Normal	Y	Over	Over	Normal	Over	Below	Negative	Not causative pathogen
	S0167	Human betaherpesvirus 7	Roseolovirus	Reported	Negative	Normal	Y	Over	Over	Normal	Over	Below	Negative	Microorganism without pathogenic role
	S0167	Mycoplasma pneumoniae	Mycoplasma	Reported	Negative	Normal	Y	Over	Over	Normal	Over	Below	Positive	Causative pathogen
	S0167	Haemophilus parainfluenzae	Haemophilus	Background	Positive (G-)	Normal	Y	Over	Over	Normal	Over	Below	Negative	Microorganism without pathogenic role
	S0167	Prevotella intermedia	Prevotella	Background	Positive (G-)	Normal	Y	Over	Over	Normal	Over	Below	Negative	Microorganism without pathogenic role
	S0167	Schaalia odontolytica	Schaalia	Background	Negative	Normal	Y	Over	Over	Normal	Over	Below	Negative	Microorganism without pathogenic role
	S0168	Pseudomonas aeruginosa	Pseudomonas	Reported	Positive	Normal	Y	Over	Over	Over	Over	Below	Negative	Causative pathogen
	S0168	Stenotrophomonas maltophilia	Stenotrophomonas	Reported	Positive (G-)	Normal	Y	Over	Over	Over	Over	Below	Negative	Possibly causative pathogen
	S0168	Achromobacter xylosoxidans	Achromobacter	Reported	Positive	Normal	Y	Over	Over	Over	Over	Below	Negative	Possibly causative pathogen
	S0168	Elizabethkingia meningoseptica	Elizabethkingia	Reported	Positive (G-)	Normal	Y	Over	Over	Over	Over	Below	Negative	Possibly causative pathogen
	S0168	Klebsiella aerogenes	Klebsiella	Reported	Positive (G-)	Normal	Y	Over	Over	Over	Over	Below	Negative	Possibly causative pathogen
	S0168	Acinetobacter nosocomialis	Acinetobacter	Reported	Positive (G-)	Normal	Y	Over	Over	Over	Over	Below	Negative	Possibly causative pathogen
	S0169	Candida albicans	Candida	Reported	Positive	Normal	Normal	Over	Normal	Normal	Over	Below	Negative	Microorganism without pathogenic role
	S0169	Human betaherpesvirus 7	Roseolovirus	Reported	Negative	Normal	Normal	Over	Normal	Normal	Over	Below	Negative	Microorganism without pathogenic role
	S0169	Schaalia odontolytica	Schaalia	Background	Negative	Normal	Normal	Over	Normal	Normal	Over	Below	Negative	Microorganism without pathogenic role
	S0169	Veillonella parvula	Veillonella	Background	Negative	Normal	Normal	Over	Normal	Normal	Over	Below	Negative	Microorganism without pathogenic role
	S0169	Prevotella intermedia	Prevotella	Background	Negative	Normal	Normal	Over	Normal	Normal	Over	Below	Negative	Microorganism without pathogenic role
	S0170	Pseudomonas aeruginosa	Pseudomonas	Reported	Positive	Normal	Normal	Normal	Normal	Normal	Over	Below	Negative	Causative pathogen
	S0170	Tropheryma whipplei	Tropheryma	Reported	Negative	Normal	Normal	Normal	Normal	Normal	Over	Below	Negative	Possibly causative pathogen
	S0170	Burkholderia cenocepacia	Burkholderia	Reported	Positive (G-)	Normal	Normal	Normal	Normal	Normal	Over	Below	Negative	Possibly causative pathogen
	S0170	Mycoplasma pneumoniae	Mycoplasma	Reported	Negative	Normal	Normal	Normal	Normal	Normal	Over	Below	Negative	Possibly causative pathogen
	S0170	Schaalia odontolytica	Schaalia	Background	Negative	Normal	Normal	Normal	Normal	Normal	Over	Below	Negative	Microorganism without pathogenic role
	S0171	Staphylococcus aureus	Staphylococcus	Reported	Negative	Normal	Normal	Normal	Over	Over	Over	Below	Negative	Possibly causative pathogen
	S0171	Klebsiella pneumoniae	Klebsiella	Reported	Positive	Normal	Normal	Normal	Over	Over	Over	Below	Negative	Causative pathogen
	S0171	Escherichia coli	Escherichia	Reported	Positive (G-)	Normal	Normal	Normal	Over	Over	Over	Below	Negative	Possibly causative pathogen
	S0171	Streptococcus constellatus	Streptococcus	Reported	Negative	Normal	Normal	Normal	Over	Over	Over	Below	Negative	Microorganism without pathogenic role
	S0171	Human betaherpesvirus 7	Roseolovirus	Reported	Negative	Normal	Normal	Normal	Over	Over	Over	Below	Negative	Microorganism without pathogenic role
	S0171	Staphylococcus epidermidis	Staphylococcus	Background	Negative	Normal	Normal	Normal	Over	Over	Over	Below	Negative	Microorganism without pathogenic role
	S0171	Veillonella parvula	Veillonella	Background	Positive (G-)	Normal	Normal	Normal	Over	Over	Over	Below	Negative	Microorganism without pathogenic role
	S0171	Prevotella intermedia	Prevotella	Background	Positive (G-)	Normal	Normal	Normal	Over	Over	Over	Below	Negative	Microorganism without pathogenic role
	S0172	Streptococcus constellatus	Streptococcus	Reported	Negative	Normal	Normal	Over	Over	Over	Over	Below	Negative	Microorganism without pathogenic role
	S0172	Pichia kudriavzevii	Pichia	Reported	Positive	Normal	Normal	Over	Over	Over	Over	Below	Negative	Microorganism without pathogenic role
	S0172	Prevotella intermedia	Prevotella	Background	Positive (G-)	Normal	Normal	Over	Over	Over	Over	Below	Negative	Microorganism without pathogenic role
	S0172	Veillonella parvula	Veillonella	Background	Positive (G-)	Normal	Normal	Over	Over	Over	Over	Below	Negative	Microorganism without pathogenic role
	S0172	Actinomyces israelii	Actinomyces	Background	Negative	Normal	Normal	Over	Over	Over	Over	Below	Negative	Microorganism without pathogenic role
	S0173	SARS-CoV-2	Betacoronavirus	Reported	Negative	Y	Normal	Normal	Over	Normal	Over	Below	Positive	Not causative pathogen
	S0173	Veillonella parvula	Veillonella	Background	Negative	Y	Normal	Normal	Over	Normal	Over	Below	Negative	Microorganism without pathogenic role
	S0173	Haemophilus parainfluenzae	Haemophilus	Background	Negative	Y	Normal	Normal	Over	Normal	Over	Below	Negative	Microorganism without pathogenic role
	S0174	Tropheryma whipplei	Tropheryma	Reported	Negative	Normal	Normal	Over	Over	Normal	Over	Below	Negative	Possibly causative pathogen
	S0174	Klebsiella pneumoniae	Klebsiella	Reported	Positive (G-)	Normal	Normal	Over	Over	Normal	Over	Below	Negative	Causative pathogen
	S0174	Streptococcus constellatus	Streptococcus	Reported	Negative	Normal	Normal	Over	Over	Normal	Over	Below	Negative	Microorganism without pathogenic role
	S0174	Streptococcus pneumoniae	Streptococcus	Reported	Negative	Normal	Normal	Over	Over	Normal	Over	Below	Negative	Possibly causative pathogen
	S0174	Haemophilus parainfluenzae	Haemophilus	Background	Positive (G-)	Normal	Normal	Over	Over	Normal	Over	Below	Negative	Microorganism without pathogenic role
	S0174	Schaalia odontolytica	Schaalia	Background	Negative	Normal	Normal	Over	Over	Normal	Over	Below	Negative	Microorganism without pathogenic role
	S0174	Veillonella parvula	Veillonella	Background	Positive (G-)	Normal	Normal	Over	Over	Normal	Over	Below	Negative	Microorganism without pathogenic role
	S0175	Human betaherpesvirus 7	Roseolovirus	Reported	Negative	Y	Y	Over	Over	Normal	Over	Below	Negative	Microorganism without pathogenic role
	S0175	Human gammaherpesvirus 4	Lymphocryptovirus	Reported	Negative	Y	Y	Over	Over	Normal	Over	Below	Negative	Not causative pathogen
	S0175	Haemophilus parainfluenzae	Haemophilus	Background	Positive (G-)	Y	Y	Over	Over	Normal	Over	Below	Negative	Microorganism without pathogenic role
	S0175	Prevotella intermedia	Prevotella	Background	Positive (G-)	Y	Y	Over	Over	Normal	Over	Below	Negative	Microorganism without pathogenic role
	S0175	Veillonella parvula	Veillonella	Background	Positive (G-)	Y	Y	Over	Over	Normal	Over	Below	Negative	Microorganism without pathogenic role
	S0176	Pneumocystis jirovecii	Pneumocystis	Reported	Negative	Y	Normal	Over	Over	Normal	Over	Below	Negative	Causative pathogen
	S0176	Human respirovirus	Respirovirus	Reported	Negative	Y	Normal	Over	Over	Normal	Over	Below	Negative	Not causative pathogen
	S0176	Veillonella parvula	Veillonella	Background	Positive (G-)	Y	Normal	Over	Over	Normal	Over	Below	Negative	Microorganism without pathogenic role
	S0177	Candida albicans	Candida	Reported	Positive	Normal	Normal	Over	Over	Normal	Normal	Below	Negative	Microorganism without pathogenic role
	S0177	Human gammaherpesvirus 4	Lymphocryptovirus	Reported	Negative	Normal	Normal	Over	Over	Normal	Normal	Below	Negative	Not causative pathogen
	S0177	Human betaherpesvirus 7	Roseolovirus	Reported	Negative	Normal	Normal	Over	Over	Normal	Normal	Below	Negative	Microorganism without pathogenic role
	S0177	Veillonella parvula	Veillonella	Background	Positive (G-)	Normal	Normal	Over	Over	Normal	Normal	Below	Negative	Microorganism without pathogenic role
	S0177	Actinomyces naeslundii	Actinomyces	Background	Negative	Normal	Normal	Over	Over	Normal	Normal	Below	Negative	Microorganism without pathogenic role
	S0178	Mycoplasma pneumoniae	Mycoplasma	Reported	Negative	Normal	Normal	Over	Normal	Normal	Normal	Normal	Negative	Causative pathogen
	S0178	Actinomyces naeslundii	Actinomyces	Background	Negative	Normal	Normal	Over	Normal	Normal	Normal	Normal	Negative	Microorganism without pathogenic role
	S0179	Human gammaherpesvirus 4	Lymphocryptovirus	Reported	Negative	Y	Normal	Over	Over	Below	Over	Below	Negative	Causative pathogen
	S0179	Mycoplasma pneumoniae	Mycoplasma	Reported	Negative	Y	Normal	Over	Over	Below	Over	Below	Negative	Causative pathogen
	S0179	Veillonella parvula	Veillonella	Background	Positive (G-)	Y	Normal	Over	Over	Below	Over	Below	Negative	Microorganism without pathogenic role
	S0179	Haemophilus parainfluenzae	Haemophilus	Background	Positive (G-)	Y	Normal	Over	Over	Below	Over	Below	Negative	Microorganism without pathogenic role
	S0179	Schaalia odontolytica	Schaalia	Background	Negative	Y	Normal	Over	Over	Below	Over	Below	Negative	Microorganism without pathogenic role
	S0180	Streptococcus constellatus	Streptococcus	Reported	Negative	Y	Normal	Over	Normal	Normal	Normal	Normal	Negative	Microorganism without pathogenic role
	S0180	Streptococcus intermedius	Streptococcus	Reported	Negative	Y	Normal	Over	Normal	Normal	Normal	Normal	Negative	Microorganism without pathogenic role
	S0180	Streptococcus pneumoniae	Streptococcus	Reported	Negative	Y	Normal	Over	Normal	Normal	Normal	Normal	Negative	Causative pathogen
	S0180	Klebsiella pneumoniae	Klebsiella	Reported	Negative	Y	Normal	Over	Normal	Normal	Normal	Normal	Negative	Possibly causative pathogen
	S0180	Staphylococcus aureus	Staphylococcus	Reported	Negative	Y	Normal	Over	Normal	Normal	Normal	Normal	Negative	Possibly causative pathogen
	S0180	Candida albicans	Candida	Reported	Negative	Y	Normal	Over	Normal	Normal	Normal	Normal	Negative	Microorganism without pathogenic role
	S0180	SARS-CoV-2	Betacoronavirus	Reported	Negative	Y	Normal	Over	Normal	Normal	Normal	Normal	Positive	Causative pathogen
	S0180	Haemophilus parainfluenzae	Haemophilus	Background	Negative	Y	Normal	Over	Normal	Normal	Normal	Normal	Negative	Microorganism without pathogenic role
	S0180	Prevotella intermedia	Prevotella	Background	Negative	Y	Normal	Over	Normal	Normal	Normal	Normal	Negative	Microorganism without pathogenic role
	S0180	Actinomyces israelii	Actinomyces	Background	Negative	Y	Normal	Over	Normal	Normal	Normal	Normal	Negative	Microorganism without pathogenic role
	S0181	Rhinovirus	Enterovirus	Reported	Negative	Normal	Normal	Normal	Normal	Normal	Normal	Normal	Negative	Possibly causative pathogen
	S0181	Human betaherpesvirus 7	Roseolovirus	Reported	Negative	Normal	Normal	Normal	Normal	Normal	Normal	Normal	Negative	Microorganism without pathogenic role
	S0181	Mycoplasma pneumoniae	Mycoplasma	Reported	Negative	Normal	Normal	Normal	Normal	Normal	Normal	Normal	Negative	Possibly causative pathogen
	S0181	Veillonella parvula	Veillonella	Background	Positive (G-)	Normal	Normal	Normal	Normal	Normal	Normal	Normal	Negative	Microorganism without pathogenic role
	S0181	Schaalia odontolytica	Schaalia	Background	Negative	Normal	Normal	Normal	Normal	Normal	Normal	Normal	Negative	Microorganism without pathogenic role
	S0181	Prevotella intermedia	Prevotella	Background	Positive (G-)	Normal	Normal	Normal	Normal	Normal	Normal	Normal	Negative	Microorganism without pathogenic role
	S0182	Streptococcus constellatus	Streptococcus	Reported	Negative	Y	Y	Over	Normal	Over	Over	Below	Negative	Microorganism without pathogenic role
	S0182	Haemophilus parainfluenzae	Haemophilus	Background	Negative	Y	Y	Over	Normal	Over	Over	Below	Negative	Microorganism without pathogenic role
	S0182	Prevotella intermedia	Prevotella	Background	Negative	Y	Y	Over	Normal	Over	Over	Below	Negative	Microorganism without pathogenic role
	S0182	Actinomyces viscosus	Actinomyces	Background	Negative	Y	Y	Over	Normal	Over	Over	Below	Negative	Microorganism without pathogenic role
	S0183	Escherichia coli	Escherichia	Reported	Positive	Normal	Y	Over	Over	Over	Over	Below	Negative	Causative pathogen
	S0183	Streptococcus pneumoniae	Streptococcus	Reported	Negative	Normal	Y	Over	Over	Over	Over	Below	Negative	Possibly causative pathogen
	S0183	Klebsiella pneumoniae	Klebsiella	Reported	Positive (G-)	Normal	Y	Over	Over	Over	Over	Below	Negative	Possibly causative pathogen
	S0183	Pseudomonas aeruginosa	Pseudomonas	Reported	Positive (G-)	Normal	Y	Over	Over	Over	Over	Below	Negative	Possibly causative pathogen
	S0183	Acinetobacter baumannii	Acinetobacter	Reported	Positive	Normal	Y	Over	Over	Over	Over	Below	Negative	Possibly causative pathogen
	S0183	Candida albicans	Candida	Reported	Positive	Normal	Y	Over	Over	Over	Over	Below	Negative	Microorganism without pathogenic role
	S0183	Veillonella parvula	Veillonella	Background	Positive (G-)	Normal	Y	Over	Over	Over	Over	Below	Negative	Microorganism without pathogenic role
	S0183	Staphylococcus epidermidis	Staphylococcus	Background	Negative	Normal	Y	Over	Over	Over	Over	Below	Negative	Microorganism without pathogenic role
	S0183	Actinomyces naeslundii	Actinomyces	Background	Negative	Normal	Y	Over	Over	Over	Over	Below	Negative	Microorganism without pathogenic role
	S0184	Stenotrophomonas maltophilia	Stenotrophomonas	Reported	Positive	Normal	Normal	Over	Over	Over	Over	Below	Negative	Causative pathogen
	S0184	Acinetobacter baumannii	Acinetobacter	Reported	Positive	Normal	Normal	Over	Over	Over	Over	Below	Negative	Possibly causative pathogen
	S0184	Enterococcus faecium	Enterococcus	Background	Negative	Normal	Normal	Over	Over	Over	Over	Below	Negative	Microorganism without pathogenic role
	S0184	Staphylococcus epidermidis	Staphylococcus	Background	Negative	Normal	Normal	Over	Over	Over	Over	Below	Negative	Microorganism without pathogenic role
	S0184	Veillonella parvula	Veillonella	Background	Positive (G-)	Normal	Normal	Over	Over	Over	Over	Below	Negative	Microorganism without pathogenic role
	S0185	Proteus mirabilis	Proteus	Reported	Positive	Normal	Normal	Over	Over	Over	Over	Below	Negative	Causative pathogen
	S0185	Acinetobacter baumannii	Acinetobacter	Reported	Positive (G-)	Normal	Normal	Over	Over	Over	Over	Below	Negative	Possibly causative pathogen
	S0185	Candida albicans	Candida	Reported	Positive	Normal	Normal	Over	Over	Over	Over	Below	Negative	Microorganism without pathogenic role
	S0185	Candida glabrata	Candida	Reported	Negative	Normal	Normal	Over	Over	Over	Over	Below	Negative	Microorganism without pathogenic role
	S0185	Candida tropicalis	Candida	Reported	Negative	Normal	Normal	Over	Over	Over	Over	Below	Negative	Microorganism without pathogenic role
	S0185	Candida parapsilosis	Candida	Reported	Negative	Normal	Normal	Over	Over	Over	Over	Below	Negative	Microorganism without pathogenic role
	S0185	Enterococcus faecalis	Enterococcus	Background	Negative	Normal	Normal	Over	Over	Over	Over	Below	Negative	Microorganism without pathogenic role
	S0186	Candida tropicalis	Candida	Reported	Negative	Y	Y	Normal	Over	Normal	Over	Below	Negative	Microorganism without pathogenic role
	S0186	Candida glabrata	Candida	Reported	Negative	Y	Y	Normal	Over	Normal	Over	Below	Negative	Microorganism without pathogenic role
	S0186	Pneumocystis jirovecii	Pneumocystis	Reported	Negative	Y	Y	Normal	Over	Normal	Over	Below	Negative	Causative pathogen
	S0186	Human betaherpesvirus 7	Roseolovirus	Reported	Negative	Y	Y	Normal	Over	Normal	Over	Below	Positive (Type)	Microorganism without pathogenic role
	S0186	Human betaherpesvirus 6	Roseolovirus	Reported	Negative	Y	Y	Normal	Over	Normal	Over	Below	Positive (Type)	Not causative pathogen
	S0186	Veillonella parvula	Veillonella	Background	Positive (G-)	Y	Y	Normal	Over	Normal	Over	Below	Negative	Microorganism without pathogenic role
	S0186	Actinomyces israelii	Actinomyces	Background	Negative	Y	Y	Normal	Over	Normal	Over	Below	Negative	Microorganism without pathogenic role
	S0186	Porphyromonas gingivalis	Porphyromonas	Background	Positive (G-)	Y	Y	Normal	Over	Normal	Over	Below	Negative	Microorganism without pathogenic role
	S0187	Streptococcus intermedius	Streptococcus	Reported	Negative	Normal	Normal	Normal	Over	Normal	Normal	Normal	Negative	Microorganism without pathogenic role
	S0187	Streptococcus pneumoniae	Streptococcus	Reported	Negative	Normal	Normal	Normal	Over	Normal	Normal	Normal	Negative	Possibly causative pathogen
	S0187	Human betaherpesvirus 7	Roseolovirus	Reported	Negative	Normal	Normal	Normal	Over	Normal	Normal	Normal	Negative	Microorganism without pathogenic role
	S0187	Mycoplasma pneumoniae	Mycoplasma	Reported	Negative	Normal	Normal	Normal	Over	Normal	Normal	Normal	Negative	Causative pathogen
	S0187	Haemophilus parainfluenzae	Haemophilus	Background	Positive (G-)	Normal	Normal	Normal	Over	Normal	Normal	Normal	Negative	Microorganism without pathogenic role
	S0187	Veillonella parvula	Veillonella	Background	Positive (G-)	Normal	Normal	Normal	Over	Normal	Normal	Normal	Negative	Microorganism without pathogenic role
	S0187	Actinomyces naeslundii	Actinomyces	Background	Negative	Normal	Normal	Normal	Over	Normal	Normal	Normal	Negative	Microorganism without pathogenic role
	S0188	Candida albicans	Candida	Reported	Negative	Normal	Normal	Over	Over	Over	Over	Below	Negative	Microorganism without pathogenic role
	S0188	Enterovirus D	Enterovirus	Reported	Negative	Normal	Normal	Over	Over	Over	Over	Below	Negative	Not causative pathogen
	S0188	Staphylococcus epidermidis	Staphylococcus	Background	Negative	Normal	Normal	Over	Over	Over	Over	Below	Negative	Microorganism without pathogenic role
	S0188	Veillonella parvula	Veillonella	Background	Positive (G-)	Normal	Normal	Over	Over	Over	Over	Below	Negative	Microorganism without pathogenic role
	S0191	Streptococcus constellatus	Streptococcus	Reported	Negative	Normal	Normal	Over	Over	Over	Over	Below	Negative	Microorganism without pathogenic role
	S0191	Klebsiella pneumoniae	Klebsiella	Reported	Positive	Normal	Normal	Over	Over	Over	Over	Below	Negative	Causative pathogen
	S0191	Bacteroides fragilis	Bacteroides	Reported	Positive (G-)	Normal	Normal	Over	Over	Over	Over	Below	Negative	Microorganism without pathogenic role
	S0191	Escherichia coli	Escherichia	Reported	Positive (G-)	Normal	Normal	Over	Over	Over	Over	Below	Negative	Possibly causative pathogen
	S0191	Pseudomonas aeruginosa	Pseudomonas	Reported	Positive (G-)	Normal	Normal	Over	Over	Over	Over	Below	Negative	Possibly causative pathogen
	S0191	Candida albicans	Candida	Reported	Positive	Normal	Normal	Over	Over	Over	Over	Below	Negative	Microorganism without pathogenic role
	S0191	Candida tropicalis	Candida	Reported	Negative	Normal	Normal	Over	Over	Over	Over	Below	Negative	Microorganism without pathogenic role
	S0191	Prevotella intermedia	Prevotella	Background	Positive (G-)	Normal	Normal	Over	Over	Over	Over	Below	Negative	Microorganism without pathogenic role
	S0191	Porphyromonas gingivalis	Porphyromonas	Background	Positive (G-)	Normal	Normal	Over	Over	Over	Over	Below	Negative	Microorganism without pathogenic role
	S0191	Staphylococcus epidermidis	Staphylococcus	Background	Negative	Normal	Normal	Over	Over	Over	Over	Below	Negative	Microorganism without pathogenic role
	S0192	Escherichia coli	Escherichia	Reported	Positive (G-)	Normal	Normal	Over	Normal	Normal	Normal	Normal	Negative	Causative pathogen
	S0192	Human betaherpesvirus 7	Roseolovirus	Reported	Negative	Normal	Normal	Over	Normal	Normal	Normal	Normal	Negative	Microorganism without pathogenic role
	S0192	Human gammaherpesvirus 4	Lymphocryptovirus	Reported	Negative	Normal	Normal	Over	Normal	Normal	Normal	Normal	Negative	Possibly causative pathogen
	S0192	Mycoplasma pneumoniae	Mycoplasma	Reported	Negative	Normal	Normal	Over	Normal	Normal	Normal	Normal	Negative	Possibly causative pathogen
	S0192	Veillonella parvula	Veillonella	Background	Positive (G-)	Normal	Normal	Over	Normal	Normal	Normal	Normal	Negative	Microorganism without pathogenic role
	S0192	Prevotella intermedia	Prevotella	Background	Positive (G-)	Normal	Normal	Over	Normal	Normal	Normal	Normal	Negative	Microorganism without pathogenic role
	S0192	Haemophilus parainfluenzae	Haemophilus	Background	Positive (G-)	Normal	Normal	Over	Normal	Normal	Normal	Normal	Negative	Microorganism without pathogenic role
	S0193	Stenotrophomonas maltophilia	Stenotrophomonas	Reported	Positive (G-)	Normal	Normal	Normal	Normal	Normal	Normal	Normal	Negative	Causative pathogen
	S0193	Pseudomonas aeruginosa	Pseudomonas	Reported	Positive (G-)	Normal	Normal	Normal	Normal	Normal	Normal	Normal	Negative	Possibly causative pathogen
	S0193	Klebsiella pneumoniae	Klebsiella	Reported	Positive (G-)	Normal	Normal	Normal	Normal	Normal	Normal	Normal	Negative	Possibly causative pathogen
	S0193	Aspergillus fumigatus	Aspergillus	Reported	Negative	Normal	Normal	Normal	Normal	Normal	Normal	Normal	Negative	Possibly causative pathogen
	S0193	Human betaherpesvirus 7	Roseolovirus	Reported	Negative	Normal	Normal	Normal	Normal	Normal	Normal	Normal	Negative	Microorganism without pathogenic role
	S0193	Human gammaherpesvirus 4	Lymphocryptovirus	Reported	Negative	Normal	Normal	Normal	Normal	Normal	Normal	Normal	Negative	Possibly causative pathogen
	S0193	Schaalia odontolytica	Schaalia	Background	Negative	Normal	Normal	Normal	Normal	Normal	Normal	Normal	Negative	Microorganism without pathogenic role
	S0193	Veillonella parvula	Veillonella	Background	Positive (G-)	Normal	Normal	Normal	Normal	Normal	Normal	Normal	Negative	Microorganism without pathogenic role
	S0193	Staphylococcus epidermidis	Staphylococcus	Background	Negative	Normal	Normal	Normal	Normal	Normal	Normal	Normal	Negative	Microorganism without pathogenic role
	S0194	Klebsiella pneumoniae	Klebsiella	Reported	Positive (G-)	Normal	Normal	Over	Normal	Normal	Normal	Below	Negative	Causative pathogen
	S0194	Candida albicans	Candida	Reported	Positive	Normal	Normal	Over	Normal	Normal	Normal	Below	Negative	Microorganism without pathogenic role
	S0194	Human gammaherpesvirus 4	Lymphocryptovirus	Reported	Negative	Normal	Normal	Over	Normal	Normal	Normal	Below	Negative	Not causative pathogen
	S0194	Human betaherpesvirus 7	Roseolovirus	Reported	Negative	Normal	Normal	Over	Normal	Normal	Normal	Below	Negative	Microorganism without pathogenic role
	S0194	Veillonella parvula	Veillonella	Background	Positive (G-)	Normal	Normal	Over	Normal	Normal	Normal	Below	Negative	Microorganism without pathogenic role
	S0194	Schaalia odontolytica	Schaalia	Background	Negative	Normal	Normal	Over	Normal	Normal	Normal	Below	Negative	Microorganism without pathogenic role
	S0195	Mycoplasma pneumoniae	Mycoplasma	Reported	Negative	Normal	Normal	Normal	Over	Normal	Normal	Normal	Negative	Causative pathogen
	S0196	Pseudomonas aeruginosa	Pseudomonas	Reported	Positive (G-)	Y	Normal	Over	Over	Normal	Over	Below	Negative	Causative pathogen
	S0196	Klebsiella pneumoniae	Klebsiella	Reported	Positive (G-)	Y	Normal	Over	Over	Normal	Over	Below	Negative	Possibly causative pathogen
	S0196	Candida albicans	Candida	Reported	Negative	Y	Normal	Over	Over	Normal	Over	Below	Negative	Microorganism without pathogenic role
	S0196	Veillonella parvula	Veillonella	Background	Positive (G-)	Y	Normal	Over	Over	Normal	Over	Below	Negative	Microorganism without pathogenic role
	S0196	Schaalia odontolytica	Schaalia	Background	Negative	Y	Normal	Over	Over	Normal	Over	Below	Negative	Microorganism without pathogenic role
	S0196	Fusobacterium nucleatum	Fusobacterium	Background	Negative	Y	Normal	Over	Over	Normal	Over	Below	Negative	Microorganism without pathogenic role
	S0197	Mycoplasma pneumoniae	Mycoplasma	Reported	Negative	Y	Y	Normal	Over	Normal	Normal	Normal	Negative	Causative pathogen
	S0197	Veillonella parvula	Veillonella	Background	Positive (G-)	Y	Y	Normal	Over	Normal	Normal	Normal	Negative	Microorganism without pathogenic role
	S0197	Haemophilus parainfluenzae	Haemophilus	Background	Positive (G-)	Y	Y	Normal	Over	Normal	Normal	Normal	Negative	Microorganism without pathogenic role
	S0197	Actinomyces naeslundii	Actinomyces	Background	Negative	Y	Y	Normal	Over	Normal	Normal	Normal	Negative	Microorganism without pathogenic role
	S0198	Klebsiella pneumoniae	Klebsiella	Reported	Positive	Normal	Normal	Over	Over	Normal	Normal	Normal	Negative	Causative pathogen
	S0198	Candida albicans	Candida	Reported	Positive	Normal	Normal	Over	Over	Normal	Normal	Normal	Negative	Microorganism without pathogenic role
	S0198	Enterovirus D	Enterovirus	Reported	Negative	Normal	Normal	Over	Over	Normal	Normal	Normal	Negative	Possibly causative pathogen
	S0198	Human gammaherpesvirus 4	Lymphocryptovirus	Reported	Negative	Normal	Normal	Over	Over	Normal	Normal	Normal	Negative	Possibly causative pathogen
	S0198	Human betaherpesvirus 7	Roseolovirus	Reported	Negative	Normal	Normal	Over	Over	Normal	Normal	Normal	Negative	Microorganism without pathogenic role
	S0198	Veillonella parvula	Veillonella	Background	Negative	Normal	Normal	Over	Over	Normal	Normal	Normal	Negative	Microorganism without pathogenic role
	S0198	Schaalia odontolytica	Schaalia	Background	Negative	Normal	Normal	Over	Over	Normal	Normal	Normal	Negative	Microorganism without pathogenic role
	S0198	Haemophilus parainfluenzae	Haemophilus	Background	Negative	Normal	Normal	Over	Over	Normal	Normal	Normal	Negative	Microorganism without pathogenic role
	S0199	Staphylococcus aureus	Staphylococcus	Reported	Positive	Normal	Y	Over	Over	Normal	Over	Below	Negative	Causative pathogen
	S0199	Pseudomonas aeruginosa	Pseudomonas	Reported	Positive	Normal	Y	Over	Over	Normal	Over	Below	Negative	Possibly causative pathogen
	S0199	SARS-CoV-2	Betacoronavirus	Reported	Negative	Normal	Y	Over	Over	Normal	Over	Below	Positive	Not causative pathogen
	S0199	Veillonella parvula	Veillonella	Background	Positive (G-)	Normal	Y	Over	Over	Normal	Over	Below	Negative	Microorganism without pathogenic role
	S0199	Actinomyces israelii	Actinomyces	Background	Negative	Normal	Y	Over	Over	Normal	Over	Below	Negative	Microorganism without pathogenic role
	S0199	Staphylococcus epidermidis	Staphylococcus	Background	Negative	Normal	Y	Over	Over	Normal	Over	Below	Negative	Microorganism without pathogenic role
	S0200	Streptococcus pneumoniae	Streptococcus	Reported	Negative	Normal	Y	Over	Normal	Normal	Normal	Normal	Negative	Possibly causative pathogen
	S0200	Staphylococcus aureus	Staphylococcus	Reported	Negative	Normal	Y	Over	Normal	Normal	Normal	Normal	Negative	Possibly causative pathogen
	S0200	Mycoplasma pneumoniae	Mycoplasma	Reported	Negative	Normal	Y	Over	Normal	Normal	Normal	Normal	Positive (Genus)	Causative pathogen
	S0200	Haemophilus parainfluenzae	Haemophilus	Background	Positive (G-)	Normal	Y	Over	Normal	Normal	Normal	Normal	Negative	Microorganism without pathogenic role
	S0200	Veillonella parvula	Veillonella	Background	Positive (G-)	Normal	Y	Over	Normal	Normal	Normal	Normal	Negative	Microorganism without pathogenic role
	S0200	Porphyromonas gingivalis	Porphyromonas	Background	Positive (G-)	Normal	Y	Over	Normal	Normal	Normal	Normal	Negative	Microorganism without pathogenic role
	S0201	Candida parapsilosis	Candida	Reported	Positive	Normal	Y	Over	Over	Over	Over	Below	Negative	Microorganism without pathogenic role
	S0201	Streptococcus constellatus	Streptococcus	Background	Negative	Normal	Y	Over	Over	Over	Over	Below	Negative	Microorganism without pathogenic role
	S0201	Fusobacterium nucleatum	Fusobacterium	Background	Negative	Normal	Y	Over	Over	Over	Over	Below	Negative	Microorganism without pathogenic role
	S0202	Stenotrophomonas maltophilia	Stenotrophomonas	Reported	Positive	Normal	Y	Normal	Over	Over	Over	Below	Negative	Causative pathogen
	S0202	Tropheryma whipplei	Tropheryma	Reported	Negative	Normal	Y	Normal	Over	Over	Over	Below	Negative	Possibly causative pathogen
	S0202	Candida albicans	Candida	Reported	Positive	Normal	Y	Normal	Over	Over	Over	Below	Negative	Microorganism without pathogenic role
	S0202	SARS-CoV-2	Betacoronavirus	Reported	Negative	Normal	Y	Normal	Over	Over	Over	Below	Negative	Not causative pathogen
	S0202	Veillonella parvula	Veillonella	Background	Positive (G-)	Normal	Y	Normal	Over	Over	Over	Below	Negative	Microorganism without pathogenic role
	S0203	Acinetobacter baumannii	Acinetobacter	Reported	Positive (G-)	Y	Normal	Over	Over	Below	Over	Below	Negative	Causative pathogen
	S0203	Human betaherpesvirus 7	Roseolovirus	Reported	Negative	Y	Normal	Over	Over	Below	Over	Below	Negative	Microorganism without pathogenic role
	S0203	Mycoplasma pneumoniae	Mycoplasma	Reported	Negative	Y	Normal	Over	Over	Below	Over	Below	Negative	Causative pathogen
	S0203	Veillonella parvula	Veillonella	Background	Positive (G-)	Y	Normal	Over	Over	Below	Over	Below	Negative	Microorganism without pathogenic role
	S0203	Prevotella intermedia	Prevotella	Background	Positive (G-)	Y	Normal	Over	Over	Below	Over	Below	Negative	Microorganism without pathogenic role
	S0204	Pseudomonas aeruginosa	Pseudomonas	Reported	Positive (G-)	Y	Normal	Over	Over	Over	Normal	Normal	Negative	Causative pathogen
	S0204	Enterovirus D	Enterovirus	Reported	Negative	Y	Normal	Over	Over	Over	Normal	Normal	Negative	Possibly causative pathogen
	S0204	Staphylococcus epidermidis	Staphylococcus	Background	Negative	Y	Normal	Over	Over	Over	Normal	Normal	Negative	Microorganism without pathogenic role
	S0204	Haemophilus parainfluenzae	Haemophilus	Background	Positive (G-)	Y	Normal	Over	Over	Over	Normal	Normal	Negative	Microorganism without pathogenic role
	S0205	Acinetobacter pittii	Acinetobacter	Reported	Positive	Normal	Normal	Over	Over	Over	Over	Below	Negative	Causative pathogen
	S0205	Candida tropicalis	Candida	Reported	Positive	Normal	Normal	Over	Over	Over	Over	Below	Negative	Microorganism without pathogenic role
	S0205	Aspergillus fumigatus	Aspergillus	Reported	Negative	Normal	Normal	Over	Over	Over	Over	Below	Negative	Possibly causative pathogen
	S0205	Influenza A virus	Alphainfluenzavirus	Reported	Negative	Normal	Normal	Over	Over	Over	Over	Below	Negative	Not causative pathogen
	S0205	Enterococcus faecalis	Enterococcus	Background	Negative	Normal	Normal	Over	Over	Over	Over	Below	Negative	Microorganism without pathogenic role
	S0205	Schaalia odontolytica	Schaalia	Background	Negative	Normal	Normal	Over	Over	Over	Over	Below	Negative	Microorganism without pathogenic role
	S0206	Tropheryma whipplei	Tropheryma	Reported	Negative	Normal	Normal	Normal	Over	Over	Normal	Normal	Negative	Possibly causative pathogen
	S0206	Streptococcus pneumoniae	Streptococcus	Reported	Negative	Normal	Normal	Normal	Over	Over	Normal	Normal	Negative	Causative pathogen
	S0206	Haemophilus influenzae	Haemophilus	Reported	Negative	Normal	Normal	Normal	Over	Over	Normal	Normal	Negative	Possibly causative pathogen
	S0206	Candida albicans	Candida	Reported	Negative	Normal	Normal	Normal	Over	Over	Normal	Normal	Negative	Microorganism without pathogenic role
	S0206	Rhinovirus	Enterovirus	Reported	Negative	Normal	Normal	Normal	Over	Over	Normal	Normal	Negative	Possibly causative pathogen
	S0206	Human alphaherpesvirus 1	Simplexvirus	Reported	Negative	Normal	Normal	Normal	Over	Over	Normal	Normal	Negative	Possibly causative pathogen
	S0206	Veillonella parvula	Veillonella	Background	Negative	Normal	Normal	Normal	Over	Over	Normal	Normal	Negative	Microorganism without pathogenic role
	S0206	Streptococcus constellatus	Streptococcus	Background	Negative	Normal	Normal	Normal	Over	Over	Normal	Normal	Negative	Microorganism without pathogenic role
	S0206	Porphyromonas gingivalis	Porphyromonas	Background	Negative	Normal	Normal	Normal	Over	Over	Normal	Normal	Negative	Microorganism without pathogenic role
	S0207	Pseudomonas aeruginosa	Pseudomonas	Reported	Negative	Normal	Normal	Over	Normal	Over	Over	Below	Negative	Possibly causative pathogen
	S0207	Streptococcus pneumoniae	Streptococcus	Reported	Negative	Normal	Normal	Over	Normal	Over	Over	Below	Negative	Causative pathogen
	S0207	Prevotella intermedia	Prevotella	Background	Negative	Normal	Normal	Over	Normal	Over	Over	Below	Negative	Microorganism without pathogenic role
	S0207	Streptococcus constellatus	Streptococcus	Background	Negative	Normal	Normal	Over	Normal	Over	Over	Below	Negative	Microorganism without pathogenic role
	S0207	Veillonella parvula	Veillonella	Background	Negative	Normal	Normal	Over	Normal	Over	Over	Below	Negative	Microorganism without pathogenic role
	S0208	Pseudomonas aeruginosa	Pseudomonas	Reported	Negative	Normal	Normal	Over	Normal	Over	Over	Below	Negative	Causative pathogen
	S0208	Human gammaherpesvirus 4	Lymphocryptovirus	Reported	Negative	Normal	Normal	Over	Normal	Over	Over	Below	Negative	Not causative pathogen
	S0208	Prevotella intermedia	Prevotella	Background	Negative	Normal	Normal	Over	Normal	Over	Over	Below	Negative	Microorganism without pathogenic role
	S0208	Streptococcus constellatus	Streptococcus	Background	Negative	Normal	Normal	Over	Normal	Over	Over	Below	Negative	Microorganism without pathogenic role
	S0208	Enterococcus faecium	Enterococcus	Background	Negative	Normal	Normal	Over	Normal	Over	Over	Below	Negative	Microorganism without pathogenic role
	S0209	SARS-CoV-2	Betacoronavirus	Reported	Negative	Y	Y	Normal	Over	Over	Over	Below	Negative	Not causative pathogen
	S0209	Enterovirus D	Enterovirus	Reported	Negative	Y	Y	Normal	Over	Over	Over	Below	Negative	Not causative pathogen
	S0209	Human betaherpesvirus 5	Cytomegalovirus	Reported	Negative	Y	Y	Normal	Over	Over	Over	Below	Positive (Type)	Not causative pathogen
	S0210	Streptococcus pneumoniae	Streptococcus	Reported	Negative	Normal	Normal	Over	Over	Over	Normal	Below	Positive	Causative pathogen
	S0210	Human betaherpesvirus 7	Roseolovirus	Reported	Negative	Normal	Normal	Over	Over	Over	Normal	Below	Negative	Microorganism without pathogenic role
	S0210	Porphyromonas gingivalis	Porphyromonas	Background	Positive (G-)	Normal	Normal	Over	Over	Over	Normal	Below	Negative	Microorganism without pathogenic role
	S0210	Veillonella parvula	Veillonella	Background	Positive (G-)	Normal	Normal	Over	Over	Over	Normal	Below	Negative	Microorganism without pathogenic role
	S0210	Prevotella intermedia	Prevotella	Background	Positive (G-)	Normal	Normal	Over	Over	Over	Normal	Below	Negative	Microorganism without pathogenic role
	S0211	Veillonella parvula	Veillonella	Background	Positive (G-)	Normal	Normal	Over	Over	Normal	Normal	Normal	Negative	Microorganism without pathogenic role
	S0211	Schaalia odontolytica	Schaalia	Background	Negative	Normal	Normal	Over	Over	Normal	Normal	Normal	Negative	Microorganism without pathogenic role
	S0211	Prevotella intermedia	Prevotella	Background	Positive (G-)	Normal	Normal	Over	Over	Normal	Normal	Normal	Negative	Microorganism without pathogenic role
	S0212	Human betaherpesvirus 7	Roseolovirus	Reported	Negative	Normal	Normal	Over	Normal	Normal	Over	Below	Negative	Microorganism without pathogenic role
	S0212	Human gammaherpesvirus 4	Lymphocryptovirus	Reported	Negative	Normal	Normal	Over	Normal	Normal	Over	Below	Negative	Not causative pathogen
	S0212	Veillonella parvula	Veillonella	Background	Positive (G-)	Normal	Normal	Over	Normal	Normal	Over	Below	Negative	Microorganism without pathogenic role
	S0212	Schaalia odontolytica	Schaalia	Background	Negative	Normal	Normal	Over	Normal	Normal	Over	Below	Negative	Microorganism without pathogenic role
	S0212	Haemophilus parainfluenzae	Haemophilus	Background	Positive (G-)	Normal	Normal	Over	Normal	Normal	Over	Below	Negative	Microorganism without pathogenic role
	S0214	Klebsiella pneumoniae	Klebsiella	Reported	Positive	Normal	Y	Over	Over	Over	Over	Below	Negative	Causative pathogen
	S0214	Pichia kudriavzevii	Pichia	Reported	Positive	Normal	Y	Over	Over	Over	Over	Below	Negative	Microorganism without pathogenic role
	S0214	Human betaherpesvirus 5	Cytomegalovirus	Reported	Negative	Normal	Y	Over	Over	Over	Over	Below	Negative	Not causative pathogen
	S0214	Schaalia odontolytica	Schaalia	Background	Negative	Normal	Y	Over	Over	Over	Over	Below	Negative	Microorganism without pathogenic role
	S0214	Veillonella parvula	Veillonella	Background	Positive (G-)	Normal	Y	Over	Over	Over	Over	Below	Negative	Microorganism without pathogenic role
	S0214	Prevotella intermedia	Prevotella	Background	Positive (G-)	Normal	Y	Over	Over	Over	Over	Below	Negative	Microorganism without pathogenic role
	S0215	Candida glabrata	Candida	Reported	Negative	Normal	Y	Over	Over	Over	Over	Below	Negative	Microorganism without pathogenic role
	S0215	Human respirovirus	Respirovirus	Reported	Negative	Normal	Y	Over	Over	Over	Over	Below	Negative	Not causative pathogen
	S0215	SARS-CoV-2	Betacoronavirus	Reported	Negative	Normal	Y	Over	Over	Over	Over	Below	Positive	Not causative pathogen
	S0215	Human gammaherpesvirus 4	Lymphocryptovirus	Reported	Negative	Normal	Y	Over	Over	Over	Over	Below	Negative	Not causative pathogen
	S0215	Veillonella parvula	Veillonella	Background	Positive (G-)	Normal	Y	Over	Over	Over	Over	Below	Negative	Microorganism without pathogenic role
	S0215	Schaalia odontolytica	Schaalia	Background	Negative	Normal	Y	Over	Over	Over	Over	Below	Negative	Microorganism without pathogenic role
	S0215	Staphylococcus epidermidis	Staphylococcus	Background	Negative	Normal	Y	Over	Over	Over	Over	Below	Negative	Microorganism without pathogenic role
	S0216	Acinetobacter baumannii	Acinetobacter	Reported	Positive	Y	Y	Over	Over	Over	Over	Below	Negative	Causative pathogen
	S0216	Klebsiella pneumoniae	Klebsiella	Reported	Positive (G-)	Y	Y	Over	Over	Over	Over	Below	Negative	Possibly causative pathogen
	S0216	Candida glabrata	Candida	Reported	Negative	Y	Y	Over	Over	Over	Over	Below	Negative	Microorganism without pathogenic role
	S0216	Human betaherpesvirus 7	Roseolovirus	Reported	Negative	Y	Y	Over	Over	Over	Over	Below	Negative	Microorganism without pathogenic role
	S0216	Schaalia odontolytica	Schaalia	Background	Negative	Y	Y	Over	Over	Over	Over	Below	Negative	Microorganism without pathogenic role
	S0216	Veillonella parvula	Veillonella	Background	Positive (G-)	Y	Y	Over	Over	Over	Over	Below	Negative	Microorganism without pathogenic role
	S0216	Haemophilus parainfluenzae	Haemophilus	Background	Positive (G-)	Y	Y	Over	Over	Over	Over	Below	Negative	Microorganism without pathogenic role
	S0217	Acinetobacter baumannii	Acinetobacter	Reported	Positive	Y	Y	Over	Over	Over	Over	Below	Negative	Causative pathogen
	S0217	Klebsiella pneumoniae	Klebsiella	Reported	Positive (G-)	Y	Y	Over	Over	Over	Over	Below	Negative	Possibly causative pathogen
	S0217	Pseudomonas aeruginosa	Pseudomonas	Reported	Positive (Genus)	Y	Y	Over	Over	Over	Over	Below	Negative	Possibly causative pathogen
	S0217	Human betaherpesvirus 7	Roseolovirus	Reported	Negative	Y	Y	Over	Over	Over	Over	Below	Negative	Microorganism without pathogenic role
	S0217	Human parvovirus	Erythroparvovirus	Reported	Negative	Y	Y	Over	Over	Over	Over	Below	Negative	Not causative pathogen
	S0217	Enterococcus faecium	Enterococcus	Background	Negative	Y	Y	Over	Over	Over	Over	Below	Negative	Microorganism without pathogenic role
	S0217	Bacteroides fragilis	Bacteroides	Background	Positive (G-)	Y	Y	Over	Over	Over	Over	Below	Negative	Microorganism without pathogenic role
	S0218	Klebsiella pneumoniae	Klebsiella	Reported	Negative	Normal	Normal	Over	Over	Over	Below	Below	Negative	Possibly causative pathogen
	S0218	Pneumocystis jirovecii	Pneumocystis	Reported	Negative	Normal	Normal	Over	Over	Over	Below	Below	Negative	Possibly causative pathogen
	S0218	Chlamydia psittaci	Chlamydia	Reported	Negative	Normal	Normal	Over	Over	Over	Below	Below	Positive	Causative pathogen
	S0218	Veillonella parvula	Veillonella	Background	Negative	Normal	Normal	Over	Over	Over	Below	Below	Negative	Microorganism without pathogenic role
	S0218	Prevotella intermedia	Prevotella	Background	Negative	Normal	Normal	Over	Over	Over	Below	Below	Negative	Microorganism without pathogenic role
	S0219	Pseudomonas aeruginosa	Pseudomonas	Reported	Positive	Normal	Normal	Over	Over	Over	Over	Below	Negative	Causative pathogen
	S0219	Candida tropicalis	Candida	Reported	Positive	Normal	Normal	Over	Over	Over	Over	Below	Negative	Microorganism without pathogenic role
	S0219	Pichia kudriavzevii	Pichia	Reported	Positive	Normal	Normal	Over	Over	Over	Over	Below	Negative	Microorganism without pathogenic role
	S0219	Enterovirus D	Enterovirus	Reported	Negative	Normal	Normal	Over	Over	Over	Over	Below	Negative	Not causative pathogen
	S0219	Veillonella parvula	Veillonella	Background	Positive (G-)	Normal	Normal	Over	Over	Over	Over	Below	Negative	Microorganism without pathogenic role
	S0219	Haemophilus parainfluenzae	Haemophilus	Background	Positive (G-)	Normal	Normal	Over	Over	Over	Over	Below	Negative	Microorganism without pathogenic role
	S0219	Schaalia odontolytica	Schaalia	Background	Negative	Normal	Normal	Over	Over	Over	Over	Below	Negative	Microorganism without pathogenic role
	S0220	Human coronavirus	Alphacoronavirus	Reported	Negative	Normal	Normal	Over	Normal	Normal	Normal	Below	Negative	Not causative pathogen
	S0220	Schaalia odontolytica	Schaalia	Background	Negative	Normal	Normal	Over	Normal	Normal	Normal	Below	Negative	Microorganism without pathogenic role
	S0221	Escherichia coli	Escherichia	Reported	Negative	Y	Normal	Over	Over	Over	Normal	Below	Negative	Causative pathogen
	S0221	Mycoplasma pneumoniae	Mycoplasma	Reported	Negative	Y	Normal	Over	Over	Over	Normal	Below	Positive	Causative pathogen
	S0221	Staphylococcus epidermidis	Staphylococcus	Background	Negative	Y	Normal	Over	Over	Over	Normal	Below	Negative	Microorganism without pathogenic role
	S0222	Streptococcus intermedius	Streptococcus	Reported	Negative	Normal	Normal	Normal	Normal	Normal	Normal	Normal	Negative	Microorganism without pathogenic role
	S0222	Pseudomonas aeruginosa	Pseudomonas	Reported	Positive (G-)	Normal	Normal	Normal	Normal	Normal	Normal	Normal	Negative	Causative pathogen
	S0222	Streptococcus constellatus	Streptococcus	Reported	Negative	Normal	Normal	Normal	Normal	Normal	Normal	Normal	Negative	Microorganism without pathogenic role
	S0222	Candida albicans	Candida	Reported	Negative	Normal	Normal	Normal	Normal	Normal	Normal	Normal	Negative	Microorganism without pathogenic role
	S0222	Mycoplasma pneumoniae	Mycoplasma	Reported	Negative	Normal	Normal	Normal	Normal	Normal	Normal	Normal	Negative	Possibly causative pathogen
	S0222	Schaalia odontolytica	Schaalia	Background	Negative	Normal	Normal	Normal	Normal	Normal	Normal	Normal	Negative	Microorganism without pathogenic role
	S0222	Staphylococcus epidermidis	Staphylococcus	Background	Negative	Normal	Normal	Normal	Normal	Normal	Normal	Normal	Negative	Microorganism without pathogenic role
	S0222	Haemophilus parainfluenzae	Haemophilus	Background	Positive (G-)	Normal	Normal	Normal	Normal	Normal	Normal	Normal	Negative	Microorganism without pathogenic role
	S0223	Streptococcus constellatus	Streptococcus	Reported	Negative	Normal	Normal	Normal	Normal	Normal	Over	Below	Negative	Microorganism without pathogenic role
	S0223	Aspergillus fumigatus	Aspergillus	Reported	Positive	Normal	Normal	Normal	Normal	Normal	Over	Below	Negative	Causative pathogen
	S0223	Actinomyces naeslundii	Actinomyces	Background	Negative	Normal	Normal	Normal	Normal	Normal	Over	Below	Negative	Microorganism without pathogenic role
	S0223	Veillonella parvula	Veillonella	Background	Positive (G-)	Normal	Normal	Normal	Normal	Normal	Over	Below	Negative	Microorganism without pathogenic role
	S0223	Prevotella intermedia	Prevotella	Background	Positive (G-)	Normal	Normal	Normal	Normal	Normal	Over	Below	Negative	Microorganism without pathogenic role
	S0224	Pseudomonas aeruginosa	Pseudomonas	Reported	Positive	Y	Normal	Over	Over	Over	Normal	Below	Negative	Causative pathogen
	S0224	Enterobacter cloacae complex	Enterobacter	Reported	Positive (G-)	Y	Normal	Over	Over	Over	Normal	Below	Negative	Possibly causative pathogen
	S0224	Klebsiella aerogenes	Klebsiella	Reported	Positive (G-)	Y	Normal	Over	Over	Over	Normal	Below	Negative	Possibly causative pathogen
	S0224	Candida tropicalis	Candida	Reported	Negative	Y	Normal	Over	Over	Over	Normal	Below	Negative	Microorganism without pathogenic role
	S0224	Veillonella parvula	Veillonella	Background	Positive (G-)	Y	Normal	Over	Over	Over	Normal	Below	Negative	Microorganism without pathogenic role
	S0224	Actinomyces naeslundii	Actinomyces	Background	Negative	Y	Normal	Over	Over	Over	Normal	Below	Negative	Microorganism without pathogenic role
	S0225	Streptococcus pneumoniae	Streptococcus	Reported	Negative	Normal	Normal	Over	Over	Normal	Below	Below	Negative	Causative pathogen
	S0225	Human betaherpesvirus 5	Cytomegalovirus	Reported	Negative	Normal	Normal	Over	Over	Normal	Below	Below	Negative	Possibly causative pathogen
	S0225	Veillonella parvula	Veillonella	Background	Positive (G-)	Normal	Normal	Over	Over	Normal	Below	Below	Negative	Microorganism without pathogenic role
	S0225	Actinomyces naeslundii	Actinomyces	Background	Negative	Normal	Normal	Over	Over	Normal	Below	Below	Negative	Microorganism without pathogenic role
	S0226	Moraxella catarrhalis	Moraxella	Reported	Positive (G-)	Normal	Normal	Over	Normal	Normal	Over	Below	Negative	Possibly causative pathogen
	S0226	Haemophilus influenzae	Haemophilus	Reported	Positive	Normal	Normal	Over	Normal	Normal	Over	Below	Negative	Causative pathogen
	S0226	Aspergillus fumigatus	Aspergillus	Reported	Negative	Normal	Normal	Over	Normal	Normal	Over	Below	Negative	Possibly causative pathogen
	S0226	Veillonella parvula	Veillonella	Background	Positive (G-)	Normal	Normal	Over	Normal	Normal	Over	Below	Negative	Microorganism without pathogenic role
	S0226	Prevotella intermedia	Prevotella	Background	Positive (G-)	Normal	Normal	Over	Normal	Normal	Over	Below	Negative	Microorganism without pathogenic role
	S0226	Schaalia odontolytica	Schaalia	Background	Negative	Normal	Normal	Over	Normal	Normal	Over	Below	Negative	Microorganism without pathogenic role
	S0227	Haemophilus influenzae	Haemophilus	Reported	Positive	Y	Normal	Over	Normal	Normal	Over	Below	Negative	Causative pathogen
	S0227	Human metapneumovirus	Metapneumovirus	Reported	Negative	Y	Normal	Over	Normal	Normal	Over	Below	Negative	Not causative pathogen
	S0227	Rhinovirus	Enterovirus	Reported	Negative	Y	Normal	Over	Normal	Normal	Over	Below	Negative	Not causative pathogen
	S0227	Schaalia odontolytica	Schaalia	Background	Negative	Y	Normal	Over	Normal	Normal	Over	Below	Negative	Microorganism without pathogenic role
	S0228	Streptococcus pneumoniae	Streptococcus	Reported	Negative	Normal	Normal	Over	Normal	Normal	Normal	Normal	Negative	Causative pathogen
	S0228	Human gammaherpesvirus 4	Lymphocryptovirus	Reported	Negative	Normal	Normal	Over	Normal	Normal	Normal	Normal	Negative	Possibly causative pathogen
	S0228	Porphyromonas gingivalis	Porphyromonas	Background	Negative	Normal	Normal	Over	Normal	Normal	Normal	Normal	Negative	Microorganism without pathogenic role
	S0228	Veillonella parvula	Veillonella	Background	Negative	Normal	Normal	Over	Normal	Normal	Normal	Normal	Negative	Microorganism without pathogenic role
	S0228	Streptococcus constellatus	Streptococcus	Background	Negative	Normal	Normal	Over	Normal	Normal	Normal	Normal	Negative	Microorganism without pathogenic role
	S0229	Streptococcus pneumoniae	Streptococcus	Reported	Negative	Normal	Normal	Over	Normal	Over	Normal	Below	Negative	Causative pathogen
	S0229	Human betaherpesvirus 7	Roseolovirus	Reported	Negative	Normal	Normal	Over	Normal	Over	Normal	Below	Negative	Microorganism without pathogenic role
	S0229	Veillonella parvula	Veillonella	Background	Negative	Normal	Normal	Over	Normal	Over	Normal	Below	Negative	Microorganism without pathogenic role
	S0229	Schaalia odontolytica	Schaalia	Background	Negative	Normal	Normal	Over	Normal	Over	Normal	Below	Negative	Microorganism without pathogenic role
	S0229	Haemophilus parainfluenzae	Haemophilus	Background	Negative	Normal	Normal	Over	Normal	Over	Normal	Below	Negative	Microorganism without pathogenic role
	S0230	Human betaherpesvirus 5	Cytomegalovirus	Reported	Negative	Normal	Normal	Normal	Normal	Normal	Over	Below	Negative	Not causative pathogen
	S0230	Human betaherpesvirus 7	Roseolovirus	Reported	Negative	Normal	Normal	Normal	Normal	Normal	Over	Below	Negative	Microorganism without pathogenic role
	S0230	Human gammaherpesvirus 4	Lymphocryptovirus	Reported	Negative	Normal	Normal	Normal	Normal	Normal	Over	Below	Negative	Not causative pathogen
	S0230	Human alphaherpesvirus 1	Simplexvirus	Reported	Negative	Normal	Normal	Normal	Normal	Normal	Over	Below	Negative	Not causative pathogen
	S0230	Mycoplasma pneumoniae	Mycoplasma	Reported	Negative	Normal	Normal	Normal	Normal	Normal	Over	Below	Negative	Causative pathogen
	S0230	Porphyromonas gingivalis	Porphyromonas	Background	Positive (G-)	Normal	Normal	Normal	Normal	Normal	Over	Below	Negative	Microorganism without pathogenic role
	S0230	Veillonella parvula	Veillonella	Background	Positive (G-)	Normal	Normal	Normal	Normal	Normal	Over	Below	Negative	Microorganism without pathogenic role
	S0230	Schaalia odontolytica	Schaalia	Background	Negative	Normal	Normal	Normal	Normal	Normal	Over	Below	Negative	Microorganism without pathogenic role
	S0231	Geotrichum candidum	Geotrichum	Reported	Negative	Normal	Normal	Over	Over	Normal	Normal	Below	Negative	Possibly causative pathogen
	S0231	Human betaherpesvirus 7	Roseolovirus	Reported	Negative	Normal	Normal	Over	Over	Normal	Normal	Below	Negative	Microorganism without pathogenic role
	S0231	Mycobacterium tuberculosis complex	Mycobacterium	Reported	Negative	Normal	Normal	Over	Over	Normal	Normal	Below	Negative	Causative pathogen
	S0231	Veillonella parvula	Veillonella	Background	Negative	Normal	Normal	Over	Over	Normal	Normal	Below	Negative	Microorganism without pathogenic role
	S0231	Streptococcus constellatus	Streptococcus	Background	Negative	Normal	Normal	Over	Over	Normal	Normal	Below	Negative	Microorganism without pathogenic role
	S0231	Streptococcus intermedius	Streptococcus	Background	Negative	Normal	Normal	Over	Over	Normal	Normal	Below	Negative	Microorganism without pathogenic role
	S0232	Streptococcus intermedius	Streptococcus	Reported	Negative	Normal	Y	Over	Over	Normal	Normal	Normal	Negative	Microorganism without pathogenic role
	S0232	Haemophilus influenzae	Haemophilus	Reported	Positive (G-)	Normal	Y	Over	Over	Normal	Normal	Normal	Negative	Possibly causative pathogen
	S0232	Klebsiella pneumoniae	Klebsiella	Reported	Positive	Normal	Y	Over	Over	Normal	Normal	Normal	Negative	Causative pathogen
	S0232	Tropheryma whipplei	Tropheryma	Reported	Negative	Normal	Y	Over	Over	Normal	Normal	Normal	Negative	Possibly causative pathogen
	S0232	Candida albicans	Candida	Reported	Positive	Normal	Y	Over	Over	Normal	Normal	Normal	Negative	Microorganism without pathogenic role
	S0232	Human betaherpesvirus 7	Roseolovirus	Reported	Negative	Normal	Y	Over	Over	Normal	Normal	Normal	Negative	Microorganism without pathogenic role
	S0232	Human betaherpesvirus 6	Roseolovirus	Reported	Negative	Normal	Y	Over	Over	Normal	Normal	Normal	Negative	Possibly causative pathogen
	S0232	Schaalia odontolytica	Schaalia	Background	Negative	Normal	Y	Over	Over	Normal	Normal	Normal	Negative	Microorganism without pathogenic role
	S0232	Haemophilus parainfluenzae	Haemophilus	Background	Positive (G-)	Normal	Y	Over	Over	Normal	Normal	Normal	Negative	Microorganism without pathogenic role
	S0232	Veillonella parvula	Veillonella	Background	Positive (G-)	Normal	Y	Over	Over	Normal	Normal	Normal	Negative	Microorganism without pathogenic role
	S0233	Mycoplasma pneumoniae	Mycoplasma	Reported	Negative	Normal	Normal	Over	Over	Over	Normal	Normal	Negative	Causative pathogen
	S0234	Human gammaherpesvirus 4	Lymphocryptovirus	Reported	Negative	Normal	Y	Over	Normal	Normal	Normal	Below	Negative	Not causative pathogen
	S0234	Mycoplasma pneumoniae	Mycoplasma	Reported	Negative	Normal	Y	Over	Normal	Normal	Normal	Below	Positive	Causative pathogen
	S0234	Veillonella parvula	Veillonella	Background	Positive (G-)	Normal	Y	Over	Normal	Normal	Normal	Below	Negative	Microorganism without pathogenic role
	S0234	Prevotella intermedia	Prevotella	Background	Positive (G-)	Normal	Y	Over	Normal	Normal	Normal	Below	Negative	Microorganism without pathogenic role
	S0234	Schaalia odontolytica	Schaalia	Background	Negative	Normal	Y	Over	Normal	Normal	Normal	Below	Negative	Microorganism without pathogenic role
	S0235	Human betaherpesvirus 7	Roseolovirus	Reported	Negative	Normal	Y	Over	Over	Normal	Normal	Normal	Negative	Microorganism without pathogenic role
	S0235	Haemophilus parainfluenzae	Haemophilus	Background	Positive (G-)	Normal	Y	Over	Over	Normal	Normal	Normal	Negative	Microorganism without pathogenic role
	S0235	Veillonella parvula	Veillonella	Background	Positive (G-)	Normal	Y	Over	Over	Normal	Normal	Normal	Negative	Microorganism without pathogenic role
	S0235	Actinomyces naeslundii	Actinomyces	Background	Negative	Normal	Y	Over	Over	Normal	Normal	Normal	Negative	Microorganism without pathogenic role
	S0236	Proteus mirabilis	Proteus	Reported	Positive (G-)	Y	Y	Over	Over	Over	Over	Below	Negative	Causative pathogen
	S0236	Candida glabrata	Candida	Reported	Positive	Y	Y	Over	Over	Over	Over	Below	Negative	Microorganism without pathogenic role
	S0236	Human gammaherpesvirus 4	Lymphocryptovirus	Reported	Negative	Y	Y	Over	Over	Over	Over	Below	Negative	Not causative pathogen
	S0236	Schaalia odontolytica	Schaalia	Background	Negative	Y	Y	Over	Over	Over	Over	Below	Negative	Microorganism without pathogenic role
	S0236	Veillonella parvula	Veillonella	Background	Positive (G-)	Y	Y	Over	Over	Over	Over	Below	Negative	Microorganism without pathogenic role
	S0236	Prevotella intermedia	Prevotella	Background	Positive (G-)	Y	Y	Over	Over	Over	Over	Below	Negative	Microorganism without pathogenic role
	S0237	Escherichia coli	Escherichia	Reported	Positive (G-)	Y	Normal	Over	Over	Over	Over	Below	Negative	Causative pathogen
	S0237	Proteus mirabilis	Proteus	Reported	Positive (G-)	Y	Normal	Over	Over	Over	Over	Below	Negative	Possibly causative pathogen
	S0237	Candida glabrata	Candida	Reported	Positive	Y	Normal	Over	Over	Over	Over	Below	Negative	Microorganism without pathogenic role
	S0237	Pichia kudriavzevii	Pichia	Reported	Negative	Y	Normal	Over	Over	Over	Over	Below	Negative	Microorganism without pathogenic role
	S0237	SARS-CoV-2	Betacoronavirus	Reported	Negative	Y	Normal	Over	Over	Over	Over	Below	Positive	Not causative pathogen
	S0237	Human gammaherpesvirus 4	Lymphocryptovirus	Reported	Negative	Y	Normal	Over	Over	Over	Over	Below	Negative	Not causative pathogen
	S0237	Veillonella parvula	Veillonella	Background	Positive (G-)	Y	Normal	Over	Over	Over	Over	Below	Negative	Microorganism without pathogenic role
	S0237	Schaalia odontolytica	Schaalia	Background	Negative	Y	Normal	Over	Over	Over	Over	Below	Negative	Microorganism without pathogenic role
	S0237	Prevotella intermedia	Prevotella	Background	Positive (G-)	Y	Normal	Over	Over	Over	Over	Below	Negative	Microorganism without pathogenic role
	S0238	Klebsiella pneumoniae	Klebsiella	Reported	Positive (G-)	Normal	Y	Normal	Over	Below	Normal	Below	Negative	Causative pathogen
	S0238	Haemophilus influenzae	Haemophilus	Reported	Positive (G-)	Normal	Y	Normal	Over	Below	Normal	Below	Negative	Possibly causative pathogen
	S0238	Escherichia coli	Escherichia	Reported	Positive (G-)	Normal	Y	Normal	Over	Below	Normal	Below	Negative	Possibly causative pathogen
	S0238	Candida albicans	Candida	Reported	Positive	Normal	Y	Normal	Over	Below	Normal	Below	Negative	Microorganism without pathogenic role
	S0238	Mycobacterium tuberculosis complex	Mycobacterium	Reported	Negative	Normal	Y	Normal	Over	Below	Normal	Below	Negative	Possibly causative pathogen
	S0238	Staphylococcus epidermidis	Staphylococcus	Background	Negative	Normal	Y	Normal	Over	Below	Normal	Below	Negative	Microorganism without pathogenic role
	S0238	Haemophilus parainfluenzae	Haemophilus	Background	Positive (G-)	Normal	Y	Normal	Over	Below	Normal	Below	Negative	Microorganism without pathogenic role
	S0238	Enterococcus faecium	Enterococcus	Background	Negative	Normal	Y	Normal	Over	Below	Normal	Below	Negative	Microorganism without pathogenic role
	S0239	Streptococcus pneumoniae	Streptococcus	Reported	Negative	Y	Normal	Over	Over	Normal	Normal	Normal	Negative	Causative pathogen
	S0239	Tropheryma whipplei	Tropheryma	Reported	Negative	Y	Normal	Over	Over	Normal	Normal	Normal	Negative	Possibly causative pathogen
	S0239	Candida albicans	Candida	Reported	Positive	Y	Normal	Over	Over	Normal	Normal	Normal	Negative	Microorganism without pathogenic role
	S0239	Pneumocystis jirovecii	Pneumocystis	Reported	Negative	Y	Normal	Over	Over	Normal	Normal	Normal	Negative	Causative pathogen
	S0239	Rhinovirus	Enterovirus	Reported	Negative	Y	Normal	Over	Over	Normal	Normal	Normal	Negative	Possibly causative pathogen
	S0239	SARS-CoV-2	Betacoronavirus	Reported	Negative	Y	Normal	Over	Over	Normal	Normal	Normal	Positive	Causative pathogen
	S0239	Human gammaherpesvirus 4	Lymphocryptovirus	Reported	Negative	Y	Normal	Over	Over	Normal	Normal	Normal	Negative	Possibly causative pathogen
	S0239	Human betaherpesvirus 5	Cytomegalovirus	Reported	Negative	Y	Normal	Over	Over	Normal	Normal	Normal	Negative	Possibly causative pathogen
	S0239	Human alphaherpesvirus 1	Simplexvirus	Reported	Negative	Y	Normal	Over	Over	Normal	Normal	Normal	Negative	Possibly causative pathogen
	S0239	Veillonella parvula	Veillonella	Background	Negative	Y	Normal	Over	Over	Normal	Normal	Normal	Negative	Microorganism without pathogenic role
	S0239	Prevotella intermedia	Prevotella	Background	Negative	Y	Normal	Over	Over	Normal	Normal	Normal	Negative	Microorganism without pathogenic role
	S0239	Actinomyces naeslundii	Actinomyces	Background	Negative	Y	Normal	Over	Over	Normal	Normal	Normal	Negative	Microorganism without pathogenic role
	S0240	Mycoplasma pneumoniae	Mycoplasma	Reported	Negative	Normal	Y	Over	Over	Normal	Normal	Normal	Negative	Causative pathogen
	S0240	Prevotella intermedia	Prevotella	Background	Negative	Normal	Y	Over	Over	Normal	Normal	Normal	Negative	Microorganism without pathogenic role
	S0240	Porphyromonas gingivalis	Porphyromonas	Background	Negative	Normal	Y	Over	Over	Normal	Normal	Normal	Negative	Microorganism without pathogenic role
	S0240	Veillonella parvula	Veillonella	Background	Negative	Normal	Y	Over	Over	Normal	Normal	Normal	Negative	Microorganism without pathogenic role
	S0241	Klebsiella pneumoniae	Klebsiella	Reported	Positive	Normal	Y	Over	Over	Over	Over	Below	Negative	Causative pathogen
	S0241	Streptococcus constellatus	Streptococcus	Reported	Negative	Normal	Y	Over	Over	Over	Over	Below	Negative	Microorganism without pathogenic role
	S0241	Serratia marcescens	Serratia	Reported	Positive (G-)	Normal	Y	Over	Over	Over	Over	Below	Negative	Possibly causative pathogen
	S0241	Candida tropicalis	Candida	Reported	Negative	Normal	Y	Over	Over	Over	Over	Below	Negative	Microorganism without pathogenic role
	S0241	Candida albicans	Candida	Reported	Negative	Normal	Y	Over	Over	Over	Over	Below	Negative	Microorganism without pathogenic role
	S0241	Candida glabrata	Candida	Reported	Negative	Normal	Y	Over	Over	Over	Over	Below	Negative	Microorganism without pathogenic role
	S0241	Prevotella intermedia	Prevotella	Background	Positive (G-)	Normal	Y	Over	Over	Over	Over	Below	Negative	Microorganism without pathogenic role
	S0241	Staphylococcus epidermidis	Staphylococcus	Background	Negative	Normal	Y	Over	Over	Over	Over	Below	Negative	Microorganism without pathogenic role
	S0241	Porphyromonas gingivalis	Porphyromonas	Background	Positive (G-)	Normal	Y	Over	Over	Over	Over	Below	Negative	Microorganism without pathogenic role
	S0242	Stenotrophomonas maltophilia	Stenotrophomonas	Reported	Positive (G-)	Normal	Normal	Over	Over	Normal	Over	Below	Negative	Causative pathogen
	S0242	Achromobacter xylosoxidans	Achromobacter	Reported	Positive (G-)	Normal	Normal	Over	Over	Normal	Over	Below	Negative	Possibly causative pathogen
	S0242	Elizabethkingia meningoseptica	Elizabethkingia	Reported	Positive (G-)	Normal	Normal	Over	Over	Normal	Over	Below	Negative	Possibly causative pathogen
	S0242	Candida albicans	Candida	Reported	Positive	Normal	Normal	Over	Over	Normal	Over	Below	Negative	Microorganism without pathogenic role
	S0242	SARS-CoV-2	Betacoronavirus	Reported	Negative	Normal	Normal	Over	Over	Normal	Over	Below	Positive	Not causative pathogen
	S0242	Human gammaherpesvirus 4	Lymphocryptovirus	Reported	Negative	Normal	Normal	Over	Over	Normal	Over	Below	Negative	Not causative pathogen
	S0242	Human betaherpesvirus 5	Cytomegalovirus	Reported	Negative	Normal	Normal	Over	Over	Normal	Over	Below	Negative	Not causative pathogen
	S0242	Staphylococcus epidermidis	Staphylococcus	Background	Negative	Normal	Normal	Over	Over	Normal	Over	Below	Negative	Microorganism without pathogenic role
	S0242	Enterococcus faecium	Enterococcus	Background	Negative	Normal	Normal	Over	Over	Normal	Over	Below	Negative	Microorganism without pathogenic role
	S0242	Veillonella parvula	Veillonella	Background	Positive (G-)	Normal	Normal	Over	Over	Normal	Over	Below	Negative	Microorganism without pathogenic role
	S0243	Haemophilus influenzae	Haemophilus	Reported	Positive (G-)	Normal	Y	Over	Over	Over	Over	Below	Negative	Causative pathogen
	S0243	Pneumocystis jirovecii	Pneumocystis	Reported	Negative	Normal	Y	Over	Over	Over	Over	Below	Negative	Possibly causative pathogen
	S0243	Candida parapsilosis	Candida	Reported	Negative	Normal	Y	Over	Over	Over	Over	Below	Negative	Microorganism without pathogenic role
	S0243	Porphyromonas gingivalis	Porphyromonas	Background	Positive (G-)	Normal	Y	Over	Over	Over	Over	Below	Negative	Microorganism without pathogenic role
	S0243	Prevotella intermedia	Prevotella	Background	Positive (G-)	Normal	Y	Over	Over	Over	Over	Below	Negative	Microorganism without pathogenic role
	S0243	Enterococcus faecium	Enterococcus	Background	Negative	Normal	Y	Over	Over	Over	Over	Below	Negative	Microorganism without pathogenic role
	S0244	Streptococcus pneumoniae	Streptococcus	Reported	Negative	Normal	Normal	Over	Over	Over	Over	Below	Negative	Causative pathogen
	S0244	Candida albicans	Candida	Reported	Positive	Normal	Normal	Over	Over	Over	Over	Below	Negative	Microorganism without pathogenic role
	S0244	Rhinovirus	Enterovirus	Reported	Negative	Normal	Normal	Over	Over	Over	Over	Below	Negative	Not causative pathogen
	S0244	Porphyromonas gingivalis	Porphyromonas	Background	Positive (G-)	Normal	Normal	Over	Over	Over	Over	Below	Negative	Microorganism without pathogenic role
	S0244	Veillonella parvula	Veillonella	Background	Positive (G-)	Normal	Normal	Over	Over	Over	Over	Below	Negative	Microorganism without pathogenic role
	S0244	Prevotella intermedia	Prevotella	Background	Positive (G-)	Normal	Normal	Over	Over	Over	Over	Below	Negative	Microorganism without pathogenic role
	S0245	Streptococcus agalactiae	Streptococcus	Reported	Negative	Y	Normal	Over	Over	Over	Over	Below	Negative	Microorganism without pathogenic role
	S0245	Burkholderia cenocepacia	Burkholderia	Reported	Positive (G-)	Y	Normal	Over	Over	Over	Over	Below	Negative	Causative pathogen
	S0245	Human betaherpesvirus 5	Cytomegalovirus	Reported	Negative	Y	Normal	Over	Over	Over	Over	Below	Negative	Not causative pathogen
	S0246	Candida albicans	Candida	Reported	Positive	Y	Normal	Over	Over	Over	Over	Below	Negative	Microorganism without pathogenic role
	S0246	Candida glabrata	Candida	Reported	Positive	Y	Normal	Over	Over	Over	Over	Below	Negative	Microorganism without pathogenic role
	S0246	Influenza A virus	Alphainfluenzavirus	Reported	Negative	Y	Normal	Over	Over	Over	Over	Below	Positive (Type)	Not causative pathogen
	S0246	Human gammaherpesvirus 4	Lymphocryptovirus	Reported	Negative	Y	Normal	Over	Over	Over	Over	Below	Positive (Type)	Not causative pathogen
	S0246	Human betaherpesvirus 5	Cytomegalovirus	Reported	Negative	Y	Normal	Over	Over	Over	Over	Below	Positive (Type)	Not causative pathogen
	S0246	Human alphaherpesvirus 1	Simplexvirus	Reported	Negative	Y	Normal	Over	Over	Over	Over	Below	Positive (Type)	Not causative pathogen
	S0246	Veillonella parvula	Veillonella	Background	Positive (G-)	Y	Normal	Over	Over	Over	Over	Below	Negative	Microorganism without pathogenic role
	S0246	Staphylococcus epidermidis	Staphylococcus	Background	Negative	Y	Normal	Over	Over	Over	Over	Below	Negative	Microorganism without pathogenic role
	S0246	Enterococcus faecium	Enterococcus	Background	Negative	Y	Normal	Over	Over	Over	Over	Below	Negative	Microorganism without pathogenic role
	S0247	Candida albicans	Candida	Reported	Positive	Normal	Normal	Over	Over	Normal	Over	Below	Negative	Microorganism without pathogenic role
	S0247	SARS-CoV-2	Betacoronavirus	Reported	Negative	Normal	Normal	Over	Over	Normal	Over	Below	Positive	Not causative pathogen
	S0247	Enterococcus faecium	Enterococcus	Background	Negative	Normal	Normal	Over	Over	Normal	Over	Below	Negative	Microorganism without pathogenic role
	S0248	Candida albicans	Candida	Reported	Negative	Y	Y	Over	Over	Over	Below	Over	Negative	Microorganism without pathogenic role
	S0248	Enterococcus faecium	Enterococcus	Background	Negative	Y	Y	Over	Over	Over	Below	Over	Negative	Microorganism without pathogenic role
	S0248	Staphylococcus epidermidis	Staphylococcus	Background	Negative	Y	Y	Over	Over	Over	Below	Over	Negative	Microorganism without pathogenic role
	S0248	Schaalia odontolytica	Schaalia	Background	Negative	Y	Y	Over	Over	Over	Below	Over	Negative	Microorganism without pathogenic role
	S0249	Human betaherpesvirus 7	Roseolovirus	Reported	Negative	Normal	Y	Normal	Normal	Normal	Over	Below	Negative	Microorganism without pathogenic role
	S0249	Schaalia odontolytica	Schaalia	Background	Negative	Normal	Y	Normal	Normal	Normal	Over	Below	Negative	Microorganism without pathogenic role
	S0249	Veillonella parvula	Veillonella	Background	Positive (G-)	Normal	Y	Normal	Normal	Normal	Over	Below	Negative	Microorganism without pathogenic role
	S0249	Prevotella intermedia	Prevotella	Background	Positive (G-)	Normal	Y	Normal	Normal	Normal	Over	Below	Negative	Microorganism without pathogenic role
	S0250	Rhinovirus	Enterovirus	Reported	Negative	Normal	Normal	Over	Normal	Over	Over	Below	Negative	Not causative pathogen
	S0250	Streptococcus constellatus	Streptococcus	Background	Negative	Normal	Normal	Over	Normal	Over	Over	Below	Negative	Microorganism without pathogenic role
	S0250	Streptococcus intermedius	Streptococcus	Background	Negative	Normal	Normal	Over	Normal	Over	Over	Below	Negative	Microorganism without pathogenic role
	S0251	/	/	Negative	Negative	Normal	Normal	Normal	Normal	Normal	Normal	Normal	Negative	/
	S0252	Human betaherpesvirus 5	Cytomegalovirus	Reported	Negative	Normal	Y	Over	Over	Over	Over	Below	Negative	Not causative pathogen
	S0252	Streptococcus constellatus	Streptococcus	Background	Negative	Normal	Y	Over	Over	Over	Over	Below	Negative	Microorganism without pathogenic role
	S0253	Haemophilus influenzae	Haemophilus	Reported	Positive (G-)	Normal	Normal	Over	Normal	Normal	Normal	Normal	Negative	Causative pathogen
	S0253	Human betaherpesvirus 7	Roseolovirus	Reported	Negative	Normal	Normal	Over	Normal	Normal	Normal	Normal	Negative	Microorganism without pathogenic role
	S0253	Human betaherpesvirus 6	Roseolovirus	Reported	Negative	Normal	Normal	Over	Normal	Normal	Normal	Normal	Negative	Possibly causative pathogen
	S0253	Schaalia odontolytica	Schaalia	Background	Negative	Normal	Normal	Over	Normal	Normal	Normal	Normal	Negative	Microorganism without pathogenic role
	S0253	Haemophilus parainfluenzae	Haemophilus	Background	Positive (G-)	Normal	Normal	Over	Normal	Normal	Normal	Normal	Negative	Microorganism without pathogenic role
	S0254	Aspergillus fumigatus	Aspergillus	Reported	Positive	Normal	Y	Over	Over	Over	Over	Below	Negative	Causative pathogen
	S0254	Human betaherpesvirus 7	Roseolovirus	Reported	Negative	Normal	Y	Over	Over	Over	Over	Below	Negative	Microorganism without pathogenic role
	S0254	Schaalia odontolytica	Schaalia	Background	Negative	Normal	Y	Over	Over	Over	Over	Below	Negative	Microorganism without pathogenic role
	S0254	Prevotella intermedia	Prevotella	Background	Positive (G-)	Normal	Y	Over	Over	Over	Over	Below	Negative	Microorganism without pathogenic role
	S0254	Veillonella parvula	Veillonella	Background	Positive (G-)	Normal	Y	Over	Over	Over	Over	Below	Negative	Microorganism without pathogenic role
	S0255	Haemophilus influenzae	Haemophilus	Reported	Negative	Normal	Normal	Normal	Normal	Normal	Normal	Normal	Negative	Possibly causative pathogen
	S0255	Streptococcus pneumoniae	Streptococcus	Reported	Negative	Normal	Normal	Normal	Normal	Normal	Normal	Normal	Negative	Possibly causative pathogen
	S0255	Mycobacteroides chelonae	Mycobacteroides	Reported	Negative	Normal	Normal	Normal	Normal	Normal	Normal	Normal	Negative	Possibly causative pathogen
	S0255	Veillonella parvula	Veillonella	Background	Negative	Normal	Normal	Normal	Normal	Normal	Normal	Normal	Negative	Microorganism without pathogenic role
	S0255	Streptococcus constellatus	Streptococcus	Background	Negative	Normal	Normal	Normal	Normal	Normal	Normal	Normal	Negative	Microorganism without pathogenic role
	S0256	Pseudomonas aeruginosa	Pseudomonas	Reported	Positive	Normal	Normal	Over	Normal	Below	Over	Below	Negative	Causative pathogen
	S0256	Veillonella parvula	Veillonella	Background	Positive (G-)	Normal	Normal	Over	Normal	Below	Over	Below	Negative	Microorganism without pathogenic role
	S0257	Candida albicans	Candida	Reported	Positive	Normal	Normal	Over	Over	Over	Over	Below	Negative	Microorganism without pathogenic role
	S0257	Haemophilus parainfluenzae	Haemophilus	Background	Positive (G-)	Normal	Normal	Over	Over	Over	Over	Below	Negative	Microorganism without pathogenic role
	S0257	Staphylococcus epidermidis	Staphylococcus	Background	Negative	Normal	Normal	Over	Over	Over	Over	Below	Negative	Microorganism without pathogenic role
	S0257	Enterococcus faecium	Enterococcus	Background	Negative	Normal	Normal	Over	Over	Over	Over	Below	Negative	Microorganism without pathogenic role
	S0259	Haemophilus influenzae	Haemophilus	Reported	Negative	Normal	Y	Over	Over	Over	Over	Below	Negative	Causative pathogen
	S0259	Pseudomonas aeruginosa	Pseudomonas	Reported	Negative	Normal	Y	Over	Over	Over	Over	Below	Negative	Possibly causative pathogen
	S0259	Candida tropicalis	Candida	Reported	Negative	Normal	Y	Over	Over	Over	Over	Below	Negative	Microorganism without pathogenic role
	S0259	Human betaherpesvirus 5	Cytomegalovirus	Reported	Negative	Normal	Y	Over	Over	Over	Over	Below	Negative	Not causative pathogen
	S0259	Porphyromonas gingivalis	Porphyromonas	Background	Negative	Normal	Y	Over	Over	Over	Over	Below	Negative	Microorganism without pathogenic role
	S0259	Streptococcus constellatus	Streptococcus	Background	Negative	Normal	Y	Over	Over	Over	Over	Below	Negative	Microorganism without pathogenic role
	S0259	Veillonella parvula	Veillonella	Background	Negative	Normal	Y	Over	Over	Over	Over	Below	Negative	Microorganism without pathogenic role
	S0260	Haemophilus influenzae	Haemophilus	Reported	Negative	Normal	Normal	Over	Over	Over	Over	Below	Negative	Possibly causative pathogen
	S0260	Pseudomonas aeruginosa	Pseudomonas	Reported	Negative	Normal	Normal	Over	Over	Over	Over	Below	Negative	Causative pathogen
	S0260	Human betaherpesvirus 5	Cytomegalovirus	Reported	Negative	Normal	Normal	Over	Over	Over	Over	Below	Negative	Not causative pathogen
	S0260	Human gammaherpesvirus 4	Lymphocryptovirus	Reported	Negative	Normal	Normal	Over	Over	Over	Over	Below	Negative	Not causative pathogen
	S0260	Human betaherpesvirus 7	Roseolovirus	Reported	Negative	Normal	Normal	Over	Over	Over	Over	Below	Negative	Microorganism without pathogenic role
	S0260	Staphylococcus epidermidis	Staphylococcus	Background	Negative	Normal	Normal	Over	Over	Over	Over	Below	Negative	Microorganism without pathogenic role
	S0260	Veillonella parvula	Veillonella	Background	Negative	Normal	Normal	Over	Over	Over	Over	Below	Negative	Microorganism without pathogenic role
	S0260	Haemophilus parainfluenzae	Haemophilus	Background	Negative	Normal	Normal	Over	Over	Over	Over	Below	Negative	Microorganism without pathogenic role
	S0261	Pseudomonas aeruginosa	Pseudomonas	Reported	Positive	Normal	Normal	Over	Normal	Normal	Over	Below	Negative	Causative pathogen
	S0261	Haemophilus parainfluenzae	Haemophilus	Background	Positive (G-)	Normal	Normal	Over	Normal	Normal	Over	Below	Negative	Microorganism without pathogenic role
	S0261	Veillonella parvula	Veillonella	Background	Positive (G-)	Normal	Normal	Over	Normal	Normal	Over	Below	Negative	Microorganism without pathogenic role
	S0261	Actinomyces naeslundii	Actinomyces	Background	Negative	Normal	Normal	Over	Normal	Normal	Over	Below	Negative	Microorganism without pathogenic role
	S0262	Escherichia coli	Escherichia	Reported	Positive	Y	Normal	Normal	Normal	Normal	Normal	Normal	Negative	Causative pathogen
	S0262	Human betaherpesvirus 7	Roseolovirus	Reported	Negative	Y	Normal	Normal	Normal	Normal	Normal	Normal	Negative	Microorganism without pathogenic role
	S0262	Veillonella parvula	Veillonella	Background	Positive (G-)	Y	Normal	Normal	Normal	Normal	Normal	Normal	Negative	Microorganism without pathogenic role
	S0262	Schaalia odontolytica	Schaalia	Background	Negative	Y	Normal	Normal	Normal	Normal	Normal	Normal	Negative	Microorganism without pathogenic role
	S0263	Staphylococcus aureus	Staphylococcus	Reported	Positive	Normal	Normal	Over	Over	Normal	Over	Below	Negative	Possibly causative pathogen
	S0263	Stenotrophomonas maltophilia	Stenotrophomonas	Reported	Positive	Normal	Normal	Over	Over	Normal	Over	Below	Negative	Causative pathogen
	S0263	Aspergillus fumigatus	Aspergillus	Reported	Negative	Normal	Normal	Over	Over	Normal	Over	Below	Negative	Possibly causative pathogen
	S0263	Porphyromonas gingivalis	Porphyromonas	Background	Positive (G-)	Normal	Normal	Over	Over	Normal	Over	Below	Negative	Microorganism without pathogenic role
	S0263	Actinomyces naeslundii	Actinomyces	Background	Negative	Normal	Normal	Over	Over	Normal	Over	Below	Negative	Microorganism without pathogenic role
	S0263	Fusobacterium nucleatum	Fusobacterium	Background	Negative	Normal	Normal	Over	Over	Normal	Over	Below	Negative	Microorganism without pathogenic role
	S0264	Enterobacter cloacae complex	Enterobacter	Reported	Positive (G-)	Y	Normal	Over	Over	Normal	Over	Below	Negative	Causative pathogen
	S0264	Klebsiella pneumoniae	Klebsiella	Reported	Positive (G-)	Y	Normal	Over	Over	Normal	Over	Below	Negative	Possibly causative pathogen
	S0264	Candida albicans	Candida	Reported	Positive	Y	Normal	Over	Over	Normal	Over	Below	Negative	Microorganism without pathogenic role
	S0264	Veillonella parvula	Veillonella	Background	Positive (G-)	Y	Normal	Over	Over	Normal	Over	Below	Negative	Microorganism without pathogenic role
	S0265	Stenotrophomonas maltophilia	Stenotrophomonas	Reported	Positive	Normal	Y	Normal	Over	Over	Over	Below	Negative	Causative pathogen
	S0265	Klebsiella pneumoniae	Klebsiella	Reported	Positive	Normal	Y	Normal	Over	Over	Over	Below	Negative	Possibly causative pathogen
	S0265	Streptococcus pneumoniae	Streptococcus	Reported	Negative	Normal	Y	Normal	Over	Over	Over	Below	Negative	Possibly causative pathogen
	S0265	Achromobacter xylosoxidans	Achromobacter	Reported	Positive (G-)	Normal	Y	Normal	Over	Over	Over	Below	Negative	Possibly causative pathogen
	S0265	Acinetobacter baumannii	Acinetobacter	Reported	Positive	Normal	Y	Normal	Over	Over	Over	Below	Negative	Possibly causative pathogen
	S0265	Elizabethkingia meningoseptica	Elizabethkingia	Reported	Positive (G-)	Normal	Y	Normal	Over	Over	Over	Below	Negative	Possibly causative pathogen
	S0265	Escherichia coli	Escherichia	Reported	Positive (G-)	Normal	Y	Normal	Over	Over	Over	Below	Negative	Possibly causative pathogen
	S0265	Human betaherpesvirus 7	Roseolovirus	Reported	Negative	Normal	Y	Normal	Over	Over	Over	Below	Negative	Microorganism without pathogenic role
	S0265	Veillonella parvula	Veillonella	Background	Positive (G-)	Normal	Y	Normal	Over	Over	Over	Below	Negative	Microorganism without pathogenic role
	S0265	Streptococcus constellatus	Streptococcus	Background	Negative	Normal	Y	Normal	Over	Over	Over	Below	Negative	Microorganism without pathogenic role
	S0266	Streptococcus pneumoniae	Streptococcus	Reported	Negative	Normal	Normal	Normal	Over	Over	Over	Below	Negative	Causative pathogen
	S0266	Human betaherpesvirus 7	Roseolovirus	Reported	Negative	Normal	Normal	Normal	Over	Over	Over	Below	Negative	Microorganism without pathogenic role
	S0266	Haemophilus parainfluenzae	Haemophilus	Background	Positive (G-)	Normal	Normal	Normal	Over	Over	Over	Below	Negative	Microorganism without pathogenic role
	S0266	Veillonella parvula	Veillonella	Background	Positive (G-)	Normal	Normal	Normal	Over	Over	Over	Below	Negative	Microorganism without pathogenic role
	S0266	Schaalia odontolytica	Schaalia	Background	Negative	Normal	Normal	Normal	Over	Over	Over	Below	Negative	Microorganism without pathogenic role
	S0267	Mycoplasma pneumoniae	Mycoplasma	Reported	Negative	Normal	Normal	Normal	Over	Normal	Normal	Normal	Negative	Causative pathogen
	S0268	Streptococcus constellatus	Streptococcus	Reported	Negative	Normal	Normal	Normal	Normal	Normal	Normal	Normal	Negative	Microorganism without pathogenic role
	S0268	Haemophilus influenzae	Haemophilus	Reported	Positive (G-)	Normal	Normal	Normal	Normal	Normal	Normal	Normal	Negative	Possibly causative pathogen
	S0268	Staphylococcus aureus	Staphylococcus	Reported	Negative	Normal	Normal	Normal	Normal	Normal	Normal	Normal	Negative	Possibly causative pathogen
	S0268	Rhinovirus	Enterovirus	Reported	Negative	Normal	Normal	Normal	Normal	Normal	Normal	Normal	Negative	Possibly causative pathogen
	S0268	Human betaherpesvirus 7	Roseolovirus	Reported	Negative	Normal	Normal	Normal	Normal	Normal	Normal	Normal	Negative	Microorganism without pathogenic role
	S0268	Mycoplasma pneumoniae	Mycoplasma	Reported	Negative	Normal	Normal	Normal	Normal	Normal	Normal	Normal	Positive	Causative pathogen
	S0268	Schaalia odontolytica	Schaalia	Background	Negative	Normal	Normal	Normal	Normal	Normal	Normal	Normal	Negative	Microorganism without pathogenic role
	S0268	Veillonella parvula	Veillonella	Background	Positive (G-)	Normal	Normal	Normal	Normal	Normal	Normal	Normal	Negative	Microorganism without pathogenic role
	S0268	Haemophilus parainfluenzae	Haemophilus	Background	Positive (G-)	Normal	Normal	Normal	Normal	Normal	Normal	Normal	Negative	Microorganism without pathogenic role
	S0269	Streptococcus pneumoniae	Streptococcus	Reported	Negative	Normal	Normal	Normal	Normal	Normal	Normal	Normal	Negative	Possibly causative pathogen
	S0269	Prevotella intermedia	Prevotella	Background	Negative	Normal	Normal	Normal	Normal	Normal	Normal	Normal	Negative	Microorganism without pathogenic role
	S0269	Veillonella parvula	Veillonella	Background	Negative	Normal	Normal	Normal	Normal	Normal	Normal	Normal	Negative	Microorganism without pathogenic role
	S0269	Schaalia odontolytica	Schaalia	Background	Negative	Normal	Normal	Normal	Normal	Normal	Normal	Normal	Negative	Microorganism without pathogenic role
	S0270	Acinetobacter baumannii	Acinetobacter	Reported	Positive (G-)	Y	Normal	Over	Normal	Over	Over	Below	Positive	Causative pathogen
	S0270	Acinetobacter pittii	Acinetobacter	Reported	Positive (G-)	Y	Normal	Over	Normal	Over	Over	Below	Negative	Possibly causative pathogen
	S0270	Pseudomonas aeruginosa	Pseudomonas	Reported	Positive (G-)	Y	Normal	Over	Normal	Over	Over	Below	Negative	Possibly causative pathogen
	S0270	Candida albicans	Candida	Reported	Positive	Y	Normal	Over	Normal	Over	Over	Below	Negative	Microorganism without pathogenic role
	S0270	Candida glabrata	Candida	Reported	Positive (Fungi)	Y	Normal	Over	Normal	Over	Over	Below	Negative	Microorganism without pathogenic role
	S0270	Pneumocystis jirovecii	Pneumocystis	Reported	Positive (Fungi)	Y	Normal	Over	Normal	Over	Over	Below	Negative	Possibly causative pathogen
	S0270	Human gammaherpesvirus 4	Lymphocryptovirus	Reported	Negative	Y	Normal	Over	Normal	Over	Over	Below	Negative	Not causative pathogen
	S0270	Human betaherpesvirus 7	Roseolovirus	Reported	Negative	Y	Normal	Over	Normal	Over	Over	Below	Negative	Microorganism without pathogenic role
	S0270	Human betaherpesvirus 6	Roseolovirus	Reported	Negative	Y	Normal	Over	Normal	Over	Over	Below	Negative	Not causative pathogen
	S0270	Prevotella intermedia	Prevotella	Background	Positive (G-)	Y	Normal	Over	Normal	Over	Over	Below	Negative	Microorganism without pathogenic role
	S0271	Candida albicans	Candida	Reported	Positive	Y	Normal	Over	Normal	Over	Over	Below	Negative	Microorganism without pathogenic role
	S0271	Candida glabrata	Candida	Reported	Positive (Fungi)	Y	Normal	Over	Normal	Over	Over	Below	Negative	Microorganism without pathogenic role
	S0271	Pneumocystis jirovecii	Pneumocystis	Reported	Positive (Fungi)	Y	Normal	Over	Normal	Over	Over	Below	Negative	Causative pathogen
	S0271	Human alphaherpesvirus 1	Simplexvirus	Reported	Negative	Y	Normal	Over	Normal	Over	Over	Below	Negative	Not causative pathogen
	S0271	Veillonella parvula	Veillonella	Background	Positive (G-)	Y	Normal	Over	Normal	Over	Over	Below	Negative	Microorganism without pathogenic role
	S0271	Streptococcus constellatus	Streptococcus	Background	Negative	Y	Normal	Over	Normal	Over	Over	Below	Negative	Microorganism without pathogenic role
	S0271	Prevotella intermedia	Prevotella	Background	Positive (G-)	Y	Normal	Over	Normal	Over	Over	Below	Negative	Microorganism without pathogenic role
	S0273	Klebsiella pneumoniae	Klebsiella	Reported	Positive	Normal	Y	Over	Over	Below	Over	Below	Negative	Possibly causative pathogen
	S0273	Candida albicans	Candida	Reported	Positive	Normal	Y	Over	Over	Below	Over	Below	Negative	Microorganism without pathogenic role
	S0273	SARS-CoV-2	Betacoronavirus	Reported	Negative	Normal	Y	Over	Over	Below	Over	Below	Positive	Causative pathogen
	S0273	Veillonella parvula	Veillonella	Background	Negative	Normal	Y	Over	Over	Below	Over	Below	Negative	Microorganism without pathogenic role
	S0273	Schaalia odontolytica	Schaalia	Background	Negative	Normal	Y	Over	Over	Below	Over	Below	Negative	Microorganism without pathogenic role
	S0273	Actinomyces naeslundii	Actinomyces	Background	Negative	Normal	Y	Over	Over	Below	Over	Below	Negative	Microorganism without pathogenic role
	S0274	Pseudomonas aeruginosa	Pseudomonas	Reported	Positive	Normal	Y	Over	Over	Over	Over	Below	Negative	Causative pathogen
	S0274	Achromobacter xylosoxidans	Achromobacter	Reported	Positive	Normal	Y	Over	Over	Over	Over	Below	Negative	Possibly causative pathogen
	S0274	Veillonella parvula	Veillonella	Background	Positive (G-)	Normal	Y	Over	Over	Over	Over	Below	Negative	Microorganism without pathogenic role
	S0274	Actinomyces naeslundii	Actinomyces	Background	Negative	Normal	Y	Over	Over	Over	Over	Below	Negative	Microorganism without pathogenic role
	S0274	Haemophilus parainfluenzae	Haemophilus	Background	Positive (G-)	Normal	Y	Over	Over	Over	Over	Below	Negative	Microorganism without pathogenic role
	S0275	Pseudomonas aeruginosa	Pseudomonas	Reported	Positive	Normal	Normal	Over	Over	Over	Over	Below	Negative	Causative pathogen
	S0275	Achromobacter xylosoxidans	Achromobacter	Reported	Positive	Normal	Normal	Over	Over	Over	Over	Below	Negative	Possibly causative pathogen
	S0275	Veillonella parvula	Veillonella	Background	Positive (G-)	Normal	Normal	Over	Over	Over	Over	Below	Negative	Microorganism without pathogenic role
	S0276	Streptococcus pneumoniae	Streptococcus	Reported	Negative	Normal	Normal	Over	Over	Over	Over	Below	Negative	Causative pathogen
	S0276	Streptococcus constellatus	Streptococcus	Reported	Negative	Normal	Normal	Over	Over	Over	Over	Below	Negative	Microorganism without pathogenic role
	S0276	Human gammaherpesvirus 4	Lymphocryptovirus	Reported	Negative	Normal	Normal	Over	Over	Over	Over	Below	Negative	Not causative pathogen
	S0276	Veillonella parvula	Veillonella	Background	Positive (G-)	Normal	Normal	Over	Over	Over	Over	Below	Negative	Microorganism without pathogenic role
	S0276	Prevotella intermedia	Prevotella	Background	Positive (G-)	Normal	Normal	Over	Over	Over	Over	Below	Negative	Microorganism without pathogenic role
	S0276	Actinomyces viscosus	Actinomyces	Background	Negative	Normal	Normal	Over	Over	Over	Over	Below	Negative	Microorganism without pathogenic role
	S0277	Trichosporon asahii	Trichosporon	Reported	Positive	Normal	Normal	Over	Over	Over	Over	Below	Negative	Causative pathogen
	S0277	Influenza A virus	Alphainfluenzavirus	Reported	Negative	Normal	Normal	Over	Over	Over	Over	Below	Negative	Not causative pathogen
	S0277	Rhinovirus	Enterovirus	Reported	Negative	Normal	Normal	Over	Over	Over	Over	Below	Negative	Not causative pathogen
	S0277	Human gammaherpesvirus 4	Lymphocryptovirus	Reported	Negative	Normal	Normal	Over	Over	Over	Over	Below	Negative	Not causative pathogen
	S0277	Human alphaherpesvirus 1	Simplexvirus	Reported	Negative	Normal	Normal	Over	Over	Over	Over	Below	Negative	Not causative pathogen
	S0277	Veillonella parvula	Veillonella	Background	Positive (G-)	Normal	Normal	Over	Over	Over	Over	Below	Negative	Microorganism without pathogenic role
	S0277	Enterococcus faecium	Enterococcus	Background	Negative	Normal	Normal	Over	Over	Over	Over	Below	Negative	Microorganism without pathogenic role
	S0278	Acinetobacter baumannii	Acinetobacter	Reported	Positive (G-)	Normal	Normal	Normal	Normal	Normal	Normal	Normal	Negative	Causative pathogen
	S0278	Pseudomonas aeruginosa	Pseudomonas	Reported	Positive (G-)	Normal	Normal	Normal	Normal	Normal	Normal	Normal	Negative	Possibly causative pathogen
	S0278	Candida glabrata	Candida	Reported	Negative	Normal	Normal	Normal	Normal	Normal	Normal	Normal	Negative	Microorganism without pathogenic role
	S0278	Human betaherpesvirus 6	Roseolovirus	Reported	Negative	Normal	Normal	Normal	Normal	Normal	Normal	Normal	Negative	Possibly causative pathogen
	S0278	Schaalia odontolytica	Schaalia	Background	Negative	Normal	Normal	Normal	Normal	Normal	Normal	Normal	Negative	Microorganism without pathogenic role
	S0279	Mycoplasma pneumoniae	Mycoplasma	Reported	Negative	Normal	Normal	Over	Over	Normal	Normal	Normal	Negative	Causative pathogen
	S0280	Human betaherpesvirus 7	Roseolovirus	Reported	Negative	Normal	Normal	Over	Over	Normal	Over	Below	Negative	Microorganism without pathogenic role
	S0281	Haemophilus influenzae	Haemophilus	Reported	Negative	Normal	Normal	Over	Over	Normal	Over	Below	Negative	Possibly causative pathogen
	S0281	Tropheryma whipplei	Tropheryma	Reported	Negative	Normal	Normal	Over	Over	Normal	Over	Below	Negative	Possibly causative pathogen
	S0281	Mycoplasma pneumoniae	Mycoplasma	Reported	Negative	Normal	Normal	Over	Over	Normal	Over	Below	Negative	Causative pathogen
	S0282	Streptococcus pneumoniae	Streptococcus	Reported	Negative	Y	Normal	Normal	Normal	Normal	Normal	Normal	Negative	Causative pathogen
	S0282	Aspergillus fumigatus	Aspergillus	Reported	Negative	Y	Normal	Normal	Normal	Normal	Normal	Normal	Negative	Causative pathogen
	S0282	Aspergillus niger	Aspergillus	Reported	Negative	Y	Normal	Normal	Normal	Normal	Normal	Normal	Negative	Possibly causative pathogen
	S0282	Influenza A virus	Alphainfluenzavirus	Reported	Negative	Y	Normal	Normal	Normal	Normal	Normal	Normal	Negative	Causative pathogen
	S0282	Human gammaherpesvirus 4	Lymphocryptovirus	Reported	Negative	Y	Normal	Normal	Normal	Normal	Normal	Normal	Negative	Possibly causative pathogen
	S0282	Veillonella parvula	Veillonella	Background	Positive (G-)	Y	Normal	Normal	Normal	Normal	Normal	Normal	Negative	Microorganism without pathogenic role
	S0282	Haemophilus parainfluenzae	Haemophilus	Background	Positive (G-)	Y	Normal	Normal	Normal	Normal	Normal	Normal	Negative	Microorganism without pathogenic role
	S0282	Prevotella intermedia	Prevotella	Background	Positive (G-)	Y	Normal	Normal	Normal	Normal	Normal	Normal	Negative	Microorganism without pathogenic role
	S0283	Mycoplasma pneumoniae	Mycoplasma	Reported	Negative	Normal	Normal	Normal	Normal	Over	Normal	Normal	Negative	Causative pathogen
	S0284	Achromobacter xylosoxidans	Achromobacter	Reported	Positive	Normal	Y	Over	Over	Over	Over	Below	Negative	Causative pathogen
	S0284	Burkholderia cenocepacia	Burkholderia	Reported	Positive (G-)	Normal	Y	Over	Over	Over	Over	Below	Negative	Possibly causative pathogen
	S0284	Human alphaherpesvirus 1	Simplexvirus	Reported	Negative	Normal	Y	Over	Over	Over	Over	Below	Positive (Type)	Not causative pathogen
	S0284	Porphyromonas gingivalis	Porphyromonas	Background	Positive (G-)	Normal	Y	Over	Over	Over	Over	Below	Negative	Microorganism without pathogenic role
	S0284	Haemophilus parainfluenzae	Haemophilus	Background	Positive (G-)	Normal	Y	Over	Over	Over	Over	Below	Negative	Microorganism without pathogenic role
	S0284	Veillonella parvula	Veillonella	Background	Positive (G-)	Normal	Y	Over	Over	Over	Over	Below	Negative	Microorganism without pathogenic role
	S0285	Burkholderia cenocepacia	Burkholderia	Reported	Positive (G-)	Normal	Y	Over	Over	Over	Over	Below	Negative	Possibly causative pathogen
	S0285	Achromobacter xylosoxidans	Achromobacter	Reported	Positive	Normal	Y	Over	Over	Over	Over	Below	Negative	Causative pathogen
	S0285	Proteus mirabilis	Proteus	Reported	Positive	Normal	Y	Over	Over	Over	Over	Below	Negative	Possibly causative pathogen
	S0285	Human alphaherpesvirus 1	Simplexvirus	Reported	Negative	Normal	Y	Over	Over	Over	Over	Below	Positive (Type)	Not causative pathogen
	S0285	Human betaherpesvirus 7	Roseolovirus	Reported	Negative	Normal	Y	Over	Over	Over	Over	Below	Positive (Type)	Microorganism without pathogenic role
	S0286	Enterobacter cloacae complex	Enterobacter	Reported	Positive (G-)	Y	Normal	Over	Over	Over	Over	Below	Negative	Causative pathogen
	S0286	Candida albicans	Candida	Reported	Positive	Y	Normal	Over	Over	Over	Over	Below	Negative	Microorganism without pathogenic role
	S0286	Candida tropicalis	Candida	Reported	Negative	Y	Normal	Over	Over	Over	Over	Below	Negative	Microorganism without pathogenic role
	S0286	Influenza A virus	Alphainfluenzavirus	Reported	Negative	Y	Normal	Over	Over	Over	Over	Below	Negative	Not causative pathogen
	S0286	Enterococcus faecium	Enterococcus	Background	Negative	Y	Normal	Over	Over	Over	Over	Below	Negative	Microorganism without pathogenic role
	S0286	Veillonella parvula	Veillonella	Background	Positive (G-)	Y	Normal	Over	Over	Over	Over	Below	Negative	Microorganism without pathogenic role
	S0286	Staphylococcus epidermidis	Staphylococcus	Background	Negative	Y	Normal	Over	Over	Over	Over	Below	Negative	Microorganism without pathogenic role
	S0287	Streptococcus constellatus	Streptococcus	Reported	Negative	Normal	Y	Normal	Normal	Normal	Normal	Normal	Negative	Microorganism without pathogenic role
	S0287	Mycoplasma pneumoniae	Mycoplasma	Reported	Negative	Normal	Y	Normal	Normal	Normal	Normal	Normal	Positive	Causative pathogen
	S0287	Schaalia odontolytica	Schaalia	Background	Negative	Normal	Y	Normal	Normal	Normal	Normal	Normal	Negative	Microorganism without pathogenic role
	S0287	Veillonella parvula	Veillonella	Background	Positive (G-)	Normal	Y	Normal	Normal	Normal	Normal	Normal	Negative	Microorganism without pathogenic role
	S0287	Haemophilus parainfluenzae	Haemophilus	Background	Positive (G-)	Normal	Y	Normal	Normal	Normal	Normal	Normal	Negative	Microorganism without pathogenic role
	S0288	Klebsiella pneumoniae	Klebsiella	Reported	Positive	Normal	Y	Normal	Over	Over	Over	Below	Negative	Causative pathogen
	S0288	Enterobacter cloacae complex	Enterobacter	Reported	Positive (G-)	Normal	Y	Normal	Over	Over	Over	Below	Negative	Possibly causative pathogen
	S0288	Candida parapsilosis	Candida	Reported	Positive	Normal	Y	Normal	Over	Over	Over	Below	Negative	Microorganism without pathogenic role
	S0288	SARS-CoV-2	Betacoronavirus	Reported	Negative	Normal	Y	Normal	Over	Over	Over	Below	Negative	Not causative pathogen
	S0288	Veillonella parvula	Veillonella	Background	Positive (G-)	Normal	Y	Normal	Over	Over	Over	Below	Negative	Microorganism without pathogenic role
	S0289	Acinetobacter baumannii	Acinetobacter	Reported	Positive (G-)	Normal	Y	Normal	Over	Normal	Normal	Normal	Negative	Possibly causative pathogen
	S0289	Klebsiella pneumoniae	Klebsiella	Reported	Positive	Normal	Y	Normal	Over	Normal	Normal	Normal	Negative	Causative pathogen
	S0289	Acinetobacter pittii	Acinetobacter	Reported	Positive (G-)	Normal	Y	Normal	Over	Normal	Normal	Normal	Negative	Possibly causative pathogen
	S0289	Escherichia coli	Escherichia	Reported	Positive (G-)	Normal	Y	Normal	Over	Normal	Normal	Normal	Negative	Possibly causative pathogen
	S0289	Prevotella intermedia	Prevotella	Background	Positive (G-)	Normal	Y	Normal	Over	Normal	Normal	Normal	Negative	Microorganism without pathogenic role
	S0289	Streptococcus constellatus	Streptococcus	Background	Negative	Normal	Y	Normal	Over	Normal	Normal	Normal	Negative	Microorganism without pathogenic role
	S0289	Veillonella parvula	Veillonella	Background	Positive (G-)	Normal	Y	Normal	Over	Normal	Normal	Normal	Negative	Microorganism without pathogenic role
	S0290	Acinetobacter baumannii	Acinetobacter	Reported	Positive (G-)	Normal	Y	Normal	Over	Normal	Normal	Normal	Negative	Possibly causative pathogen
	S0290	Pseudomonas aeruginosa	Pseudomonas	Reported	Positive (G-)	Normal	Y	Normal	Over	Normal	Normal	Normal	Negative	Possibly causative pathogen
	S0290	Klebsiella pneumoniae	Klebsiella	Reported	Positive	Normal	Y	Normal	Over	Normal	Normal	Normal	Negative	Causative pathogen
	S0290	Proteus mirabilis	Proteus	Reported	Positive (G-)	Normal	Y	Normal	Over	Normal	Normal	Normal	Negative	Possibly causative pathogen
	S0290	Achromobacter xylosoxidans	Achromobacter	Reported	Positive (G-)	Normal	Y	Normal	Over	Normal	Normal	Normal	Negative	Possibly causative pathogen
	S0290	Escherichia coli	Escherichia	Reported	Positive (G-)	Normal	Y	Normal	Over	Normal	Normal	Normal	Negative	Possibly causative pathogen
	S0290	Human betaherpesvirus 5	Cytomegalovirus	Reported	Negative	Normal	Y	Normal	Over	Normal	Normal	Normal	Negative	Possibly causative pathogen
	S0290	Enterococcus faecium	Enterococcus	Background	Negative	Normal	Y	Normal	Over	Normal	Normal	Normal	Negative	Microorganism without pathogenic role
	S0291	Streptococcus agalactiae	Streptococcus	Reported	Negative	Normal	Normal	Over	Normal	Over	Normal	Normal	Negative	Microorganism without pathogenic role
	S0291	Haemophilus influenzae	Haemophilus	Reported	Positive (G-)	Normal	Normal	Over	Normal	Over	Normal	Normal	Negative	Causative pathogen
	S0291	Burkholderia cenocepacia	Burkholderia	Reported	Positive (G-)	Normal	Normal	Over	Normal	Over	Normal	Normal	Negative	Possibly causative pathogen
	S0291	Prevotella intermedia	Prevotella	Background	Positive (G-)	Normal	Normal	Over	Normal	Over	Normal	Normal	Negative	Microorganism without pathogenic role
	S0291	Porphyromonas gingivalis	Porphyromonas	Background	Positive (G-)	Normal	Normal	Over	Normal	Over	Normal	Normal	Negative	Microorganism without pathogenic role
	S0291	Streptococcus constellatus	Streptococcus	Background	Negative	Normal	Normal	Over	Normal	Over	Normal	Normal	Negative	Microorganism without pathogenic role
	S0292	Streptococcus constellatus	Streptococcus	Reported	Negative	Y	Normal	Over	Over	Normal	Over	Below	Negative	Microorganism without pathogenic role
	S0292	Klebsiella pneumoniae	Klebsiella	Reported	Positive	Y	Normal	Over	Over	Normal	Over	Below	Negative	Causative pathogen
	S0292	Streptococcus intermedius	Streptococcus	Reported	Negative	Y	Normal	Over	Over	Normal	Over	Below	Negative	Microorganism without pathogenic role
	S0292	Candida albicans	Candida	Reported	Positive	Y	Normal	Over	Over	Normal	Over	Below	Negative	Microorganism without pathogenic role
	S0292	SARS-CoV-2	Betacoronavirus	Reported	Negative	Y	Normal	Over	Over	Normal	Over	Below	Positive	Not causative pathogen
	S0292	Prevotella intermedia	Prevotella	Background	Positive (G-)	Y	Normal	Over	Over	Normal	Over	Below	Negative	Microorganism without pathogenic role
	S0292	Schaalia odontolytica	Schaalia	Background	Negative	Y	Normal	Over	Over	Normal	Over	Below	Negative	Microorganism without pathogenic role
	S0292	Veillonella parvula	Veillonella	Background	Positive (G-)	Y	Normal	Over	Over	Normal	Over	Below	Negative	Microorganism without pathogenic role
	S0293	Pseudomonas aeruginosa	Pseudomonas	Reported	Positive	Normal	Normal	Over	Over	Over	Over	Below	Negative	Causative pathogen
	S0293	Candida albicans	Candida	Reported	Positive	Normal	Normal	Over	Over	Over	Over	Below	Negative	Microorganism without pathogenic role
	S0293	Human gammaherpesvirus 4	Lymphocryptovirus	Reported	Negative	Normal	Normal	Over	Over	Over	Over	Below	Negative	Not causative pathogen
	S0294	Veillonella parvula	Veillonella	Background	Negative	Normal	Y	Normal	Normal	Normal	Normal	Normal	Negative	Microorganism without pathogenic role
	S0295	Stenotrophomonas maltophilia	Stenotrophomonas	Reported	Positive	Normal	Normal	Over	Normal	Normal	Normal	Normal	Positive	Possibly causative pathogen
	S0295	Streptococcus pneumoniae	Streptococcus	Reported	Negative	Normal	Normal	Over	Normal	Normal	Normal	Normal	Positive	Causative pathogen
	S0295	Candida albicans	Candida	Reported	Positive	Normal	Normal	Over	Normal	Normal	Normal	Normal	Negative	Microorganism without pathogenic role
	S0295	Veillonella parvula	Veillonella	Background	Positive (G-)	Normal	Normal	Over	Normal	Normal	Normal	Normal	Negative	Microorganism without pathogenic role
	S0296	Streptococcus agalactiae	Streptococcus	Reported	Negative	Normal	Y	Normal	Over	Normal	Over	Below	Negative	Microorganism without pathogenic role
	S0296	Pneumocystis jirovecii	Pneumocystis	Reported	Negative	Normal	Y	Normal	Over	Normal	Over	Below	Positive	Causative pathogen
	S0296	Rhizomucor pusillus	Rhizomucor	Reported	Negative	Normal	Y	Normal	Over	Normal	Over	Below	Negative	Possibly causative pathogen
	S0296	Schaalia odontolytica	Schaalia	Background	Negative	Normal	Y	Normal	Over	Normal	Over	Below	Negative	Microorganism without pathogenic role
	S0296	Veillonella parvula	Veillonella	Background	Positive (G-)	Normal	Y	Normal	Over	Normal	Over	Below	Negative	Microorganism without pathogenic role
	S0297	Streptococcus intermedius	Streptococcus	Reported	Negative	Normal	Y	Over	Over	Normal	Normal	Below	Negative	Microorganism without pathogenic role
	S0297	Streptococcus constellatus	Streptococcus	Reported	Negative	Normal	Y	Over	Over	Normal	Normal	Below	Negative	Microorganism without pathogenic role
	S0297	Human betaherpesvirus 7	Roseolovirus	Reported	Negative	Normal	Y	Over	Over	Normal	Normal	Below	Negative	Microorganism without pathogenic role
	S0297	Mycoplasma pneumoniae	Mycoplasma	Reported	Negative	Normal	Y	Over	Over	Normal	Normal	Below	Negative	Causative pathogen
	S0297	Veillonella parvula	Veillonella	Background	Positive (G-)	Normal	Y	Over	Over	Normal	Normal	Below	Negative	Microorganism without pathogenic role
	S0297	Haemophilus parainfluenzae	Haemophilus	Background	Positive (G-)	Normal	Y	Over	Over	Normal	Normal	Below	Negative	Microorganism without pathogenic role
	S0297	Actinomyces naeslundii	Actinomyces	Background	Negative	Normal	Y	Over	Over	Normal	Normal	Below	Negative	Microorganism without pathogenic role
	S0298	Human gammaherpesvirus 4	Lymphocryptovirus	Reported	Negative	Normal	Normal	Over	Over	Over	Over	Below	Negative	Not causative pathogen
	S0299	Streptococcus pneumoniae	Streptococcus	Reported	Negative	Normal	Normal	Over	Normal	Over	Normal	Normal	Negative	Possibly causative pathogen
	S0299	Tropheryma whipplei	Tropheryma	Reported	Negative	Normal	Normal	Over	Normal	Over	Normal	Normal	Negative	Possibly causative pathogen
	S0299	Mycobacterium tuberculosis complex	Mycobacterium	Reported	Negative	Normal	Normal	Over	Normal	Over	Normal	Normal	Negative	Causative pathogen
	S0299	Veillonella atypica	Veillonella	Background	Negative	Normal	Normal	Over	Normal	Over	Normal	Normal	Negative	Microorganism without pathogenic role
	S0299	Haemophilus parainfluenzae	Haemophilus	Background	Negative	Normal	Normal	Over	Normal	Over	Normal	Normal	Negative	Microorganism without pathogenic role
	S0299	Streptococcus constellatus	Streptococcus	Background	Negative	Normal	Normal	Over	Normal	Over	Normal	Normal	Negative	Microorganism without pathogenic role
	S0300	Streptococcus pneumoniae	Streptococcus	Reported	Negative	Normal	Y	Over	Over	Over	Over	Below	Negative	Possibly causative pathogen
	S0300	Aspergillus fumigatus	Aspergillus	Reported	Positive	Normal	Y	Over	Over	Over	Over	Below	Negative	Causative pathogen
	S0300	Human respiratory syncytial virus	Orthopneumovirus	Reported	Negative	Normal	Y	Over	Over	Over	Over	Below	Negative	Not causative pathogen
	S0300	Schaalia odontolytica	Schaalia	Background	Negative	Normal	Y	Over	Over	Over	Over	Below	Negative	Microorganism without pathogenic role
	S0300	Veillonella parvula	Veillonella	Background	Positive (G-)	Normal	Y	Over	Over	Over	Over	Below	Negative	Microorganism without pathogenic role
	S0300	Haemophilus parainfluenzae	Haemophilus	Background	Positive (G-)	Normal	Y	Over	Over	Over	Over	Below	Negative	Microorganism without pathogenic role
	S0301	Klebsiella aerogenes	Klebsiella	Reported	Negative	Normal	Normal	Over	Over	Normal	Over	Below	Negative	Causative pathogen
	S0301	Candida albicans	Candida	Reported	Negative	Normal	Normal	Over	Over	Normal	Over	Below	Negative	Microorganism without pathogenic role
	S0301	Human betaherpesvirus 5	Cytomegalovirus	Reported	Negative	Normal	Normal	Over	Over	Normal	Over	Below	Negative	Not causative pathogen
	S0301	Staphylococcus epidermidis	Staphylococcus	Background	Negative	Normal	Normal	Over	Over	Normal	Over	Below	Negative	Microorganism without pathogenic role
	S0301	Veillonella parvula	Veillonella	Background	Negative	Normal	Normal	Over	Over	Normal	Over	Below	Negative	Microorganism without pathogenic role
	S0301	Schaalia odontolytica	Schaalia	Background	Negative	Normal	Normal	Over	Over	Normal	Over	Below	Negative	Microorganism without pathogenic role
	S0303	Mycobacterium tuberculosis complex	Mycobacterium	Reported	Negative	Y	Normal	Normal	Over	Over	Over	Below	Negative	Causative pathogen
	S0304	Pseudomonas aeruginosa	Pseudomonas	Reported	Positive	Normal	Y	Normal	Normal	Normal	Normal	Normal	Negative	Causative pathogen
	S0304	Rhinovirus	Enterovirus	Reported	Negative	Normal	Y	Normal	Normal	Normal	Normal	Normal	Negative	Possibly causative pathogen
	S0304	Schaalia odontolytica	Schaalia	Background	Negative	Normal	Y	Normal	Normal	Normal	Normal	Normal	Negative	Microorganism without pathogenic role
	S0304	Veillonella parvula	Veillonella	Background	Positive (G-)	Normal	Y	Normal	Normal	Normal	Normal	Normal	Negative	Microorganism without pathogenic role
	S0304	Haemophilus parainfluenzae	Haemophilus	Background	Positive (G-)	Normal	Y	Normal	Normal	Normal	Normal	Normal	Negative	Microorganism without pathogenic role
	S0305	Klebsiella pneumoniae	Klebsiella	Reported	Positive	Normal	Y	Over	Over	Over	Over	Below	Negative	Causative pathogen
	S0305	Streptococcus pneumoniae	Streptococcus	Reported	Negative	Normal	Y	Over	Over	Over	Over	Below	Negative	Possibly causative pathogen
	S0305	Staphylococcus aureus	Staphylococcus	Reported	Negative	Normal	Y	Over	Over	Over	Over	Below	Negative	Possibly causative pathogen
	S0305	Enterobacter cloacae complex	Enterobacter	Reported	Positive (G-)	Normal	Y	Over	Over	Over	Over	Below	Negative	Possibly causative pathogen
	S0305	Haemophilus parainfluenzae	Haemophilus	Background	Positive (G-)	Normal	Y	Over	Over	Over	Over	Below	Negative	Microorganism without pathogenic role
	S0305	Streptococcus constellatus	Streptococcus	Background	Negative	Normal	Y	Over	Over	Over	Over	Below	Negative	Microorganism without pathogenic role
	S0305	Streptococcus intermedius	Streptococcus	Background	Negative	Normal	Y	Over	Over	Over	Over	Below	Negative	Microorganism without pathogenic role
	S0307	Staphylococcus aureus	Staphylococcus	Reported	Positive	Normal	Normal	Over	Normal	Normal	Normal	Below	Negative	Causative pathogen
	S0307	Candida albicans	Candida	Reported	Negative	Normal	Normal	Over	Normal	Normal	Normal	Below	Negative	Microorganism without pathogenic role
	S0307	Veillonella parvula	Veillonella	Background	Positive (G-)	Normal	Normal	Over	Normal	Normal	Normal	Below	Negative	Microorganism without pathogenic role
	S0307	Actinomyces naeslundii	Actinomyces	Background	Negative	Normal	Normal	Over	Normal	Normal	Normal	Below	Negative	Microorganism without pathogenic role
	S0307	Haemophilus parainfluenzae	Haemophilus	Background	Positive (G-)	Normal	Normal	Over	Normal	Normal	Normal	Below	Negative	Microorganism without pathogenic role
	S0308	Influenza A virus	Alphainfluenzavirus	Reported	Negative	Normal	Normal	Over	Over	Below	Normal	Below	Negative	Causative pathogen
	S0308	Veillonella parvula	Veillonella	Background	Positive (G-)	Normal	Normal	Over	Over	Below	Normal	Below	Negative	Microorganism without pathogenic role
	S0309	Streptococcus pneumoniae	Streptococcus	Reported	Negative	Normal	Normal	Over	Normal	Normal	Normal	Normal	Negative	Causative pathogen
	S0309	Veillonella parvula	Veillonella	Background	Positive (G-)	Normal	Normal	Over	Normal	Normal	Normal	Normal	Negative	Microorganism without pathogenic role
	S0309	Schaalia odontolytica	Schaalia	Background	Negative	Normal	Normal	Over	Normal	Normal	Normal	Normal	Negative	Microorganism without pathogenic role
	S0309	Streptococcus constellatus	Streptococcus	Background	Negative	Normal	Normal	Over	Normal	Normal	Normal	Normal	Negative	Microorganism without pathogenic role
	S0310	Haemophilus influenzae	Haemophilus	Reported	Negative	Normal	Y	Over	Normal	Normal	Normal	Normal	Negative	Possibly causative pathogen
	S0310	Mycoplasma pneumoniae	Mycoplasma	Reported	Negative	Normal	Y	Over	Normal	Normal	Normal	Normal	Negative	Possibly causative pathogen
	S0310	Schaalia odontolytica	Schaalia	Background	Negative	Normal	Y	Over	Normal	Normal	Normal	Normal	Negative	Microorganism without pathogenic role
	S0310	Veillonella parvula	Veillonella	Background	Negative	Normal	Y	Over	Normal	Normal	Normal	Normal	Negative	Microorganism without pathogenic role
	S0310	Prevotella intermedia	Prevotella	Background	Negative	Normal	Y	Over	Normal	Normal	Normal	Normal	Negative	Microorganism without pathogenic role
	S0311	Moraxella catarrhalis	Moraxella	Reported	Positive (G-)	Normal	Normal	Normal	Normal	Normal	Normal	Normal	Negative	Causative pathogen
	S0311	Veillonella atypica	Veillonella	Background	Positive (G-)	Normal	Normal	Normal	Normal	Normal	Normal	Normal	Negative	Microorganism without pathogenic role
	S0312	Human betaherpesvirus 6	Roseolovirus	Reported	Negative	Normal	Normal	Over	Over	Over	Over	Below	Negative	Not causative pathogen
	S0313	Staphylococcus aureus	Staphylococcus	Reported	Negative	Normal	Normal	Normal	Normal	Over	Normal	Below	Negative	Causative pathogen
	S0313	Human betaherpesvirus 7	Roseolovirus	Reported	Negative	Normal	Normal	Normal	Normal	Over	Normal	Below	Negative	Microorganism without pathogenic role
	S0313	Veillonella parvula	Veillonella	Background	Negative	Normal	Normal	Normal	Normal	Over	Normal	Below	Negative	Microorganism without pathogenic role
	S0313	Schaalia odontolytica	Schaalia	Background	Negative	Normal	Normal	Normal	Normal	Over	Normal	Below	Negative	Microorganism without pathogenic role
	S0313	Haemophilus parainfluenzae	Haemophilus	Background	Negative	Normal	Normal	Normal	Normal	Over	Normal	Below	Negative	Microorganism without pathogenic role
	S0314	Acinetobacter pittii	Acinetobacter	Reported	Negative	Normal	Normal	Over	Over	Over	Over	Below	Negative	Causative pathogen
	S0314	Human betaherpesvirus 7	Roseolovirus	Reported	Negative	Normal	Normal	Over	Over	Over	Over	Below	Negative	Microorganism without pathogenic role
	S0314	Staphylococcus epidermidis	Staphylococcus	Background	Negative	Normal	Normal	Over	Over	Over	Over	Below	Negative	Microorganism without pathogenic role
	S0315	Candida albicans	Candida	Reported	Negative	Normal	Y	Over	Over	Over	Over	Below	Negative	Microorganism without pathogenic role
	S0315	Influenza A virus	Alphainfluenzavirus	Reported	Negative	Normal	Y	Over	Over	Over	Over	Below	Negative	Not causative pathogen
	S0316	Acinetobacter baumannii	Acinetobacter	Reported	Positive	Normal	Y	Over	Over	Over	Over	Below	Negative	Causative pathogen
	S0316	Klebsiella pneumoniae	Klebsiella	Reported	Positive	Normal	Y	Over	Over	Over	Over	Below	Negative	Possibly causative pathogen
	S0316	Acinetobacter pittii	Acinetobacter	Reported	Positive (G-)	Normal	Y	Over	Over	Over	Over	Below	Negative	Possibly causative pathogen
	S0316	Influenza A virus	Alphainfluenzavirus	Reported	Negative	Normal	Y	Over	Over	Over	Over	Below	Negative	Not causative pathogen
	S0317	Streptococcus pneumoniae	Streptococcus	Reported	Positive (G+)	Normal	Y	Over	Over	Over	Over	Below	Negative	Causative pathogen
	S0317	Candida albicans	Candida	Reported	Positive	Normal	Y	Over	Over	Over	Over	Below	Negative	Microorganism without pathogenic role
	S0317	Human betaherpesvirus 7	Roseolovirus	Reported	Negative	Normal	Y	Over	Over	Over	Over	Below	Negative	Microorganism without pathogenic role
	S0317	Schaalia odontolytica	Schaalia	Background	Positive (G+)	Normal	Y	Over	Over	Over	Over	Below	Negative	Microorganism without pathogenic role
	S0317	Porphyromonas gingivalis	Porphyromonas	Background	Positive (G-)	Normal	Y	Over	Over	Over	Over	Below	Negative	Microorganism without pathogenic role
	S0317	Haemophilus parainfluenzae	Haemophilus	Background	Positive (G-)	Normal	Y	Over	Over	Over	Over	Below	Negative	Microorganism without pathogenic role
	S0318	Streptococcus constellatus	Streptococcus	Reported	Negative	Normal	Y	Over	Over	Below	Normal	Below	Negative	Microorganism without pathogenic role
	S0318	Candida albicans	Candida	Reported	Positive	Normal	Y	Over	Over	Below	Normal	Below	Negative	Microorganism without pathogenic role
	S0318	Candida parapsilosis	Candida	Reported	Positive (Fungi)	Normal	Y	Over	Over	Below	Normal	Below	Negative	Microorganism without pathogenic role
	S0318	Veillonella parvula	Veillonella	Background	Positive (G-)	Normal	Y	Over	Over	Below	Normal	Below	Negative	Microorganism without pathogenic role
	S0318	Porphyromonas gingivalis	Porphyromonas	Background	Positive (G-)	Normal	Y	Over	Over	Below	Normal	Below	Negative	Microorganism without pathogenic role
	S0318	Schaalia odontolytica	Schaalia	Background	Negative	Normal	Y	Over	Over	Below	Normal	Below	Negative	Microorganism without pathogenic role
	S0319	Staphylococcus aureus	Staphylococcus	Reported	Positive	Normal	Y	Over	Over	Below	Normal	Below	Negative	Possibly causative pathogen
	S0319	Acinetobacter nosocomialis	Acinetobacter	Reported	Positive (G-)	Normal	Y	Over	Over	Below	Normal	Below	Negative	Possibly causative pathogen
	S0319	Candida albicans	Candida	Reported	Negative	Normal	Y	Over	Over	Below	Normal	Below	Negative	Microorganism without pathogenic role
	S0319	Human betaherpesvirus 7	Roseolovirus	Reported	Negative	Normal	Y	Over	Over	Below	Normal	Below	Negative	Microorganism without pathogenic role
	S0319	Mycoplasma pneumoniae	Mycoplasma	Reported	Negative	Normal	Y	Over	Over	Below	Normal	Below	Positive	Causative pathogen
	S0319	Veillonella parvula	Veillonella	Background	Positive (G-)	Normal	Y	Over	Over	Below	Normal	Below	Negative	Microorganism without pathogenic role
	S0319	Haemophilus parainfluenzae	Haemophilus	Background	Positive (G-)	Normal	Y	Over	Over	Below	Normal	Below	Negative	Microorganism without pathogenic role
	S0319	Schaalia odontolytica	Schaalia	Background	Negative	Normal	Y	Over	Over	Below	Normal	Below	Negative	Microorganism without pathogenic role
	S0319	Staphylococcus epidermidis	Staphylococcus	Background	Negative	Normal	Y	Over	Over	Below	Normal	Below	Negative	Microorganism without pathogenic role
	S0320	Streptococcus pneumoniae	Streptococcus	Reported	Negative	Normal	Y	Over	Over	Normal	Normal	Below	Negative	Possibly causative pathogen
	S0320	Klebsiella pneumoniae	Klebsiella	Reported	Positive (G-)	Normal	Y	Over	Over	Normal	Normal	Below	Negative	Causative pathogen
	S0320	Acinetobacter pittii	Acinetobacter	Reported	Positive (G-)	Normal	Y	Over	Over	Normal	Normal	Below	Negative	Possibly causative pathogen
	S0320	Acinetobacter baumannii	Acinetobacter	Reported	Positive (G-)	Normal	Y	Over	Over	Normal	Normal	Below	Negative	Possibly causative pathogen
	S0320	Citrobacter freundii	Citrobacter	Reported	Positive (G-)	Normal	Y	Over	Over	Normal	Normal	Below	Negative	Microorganism without pathogenic role
	S0320	Human gammaherpesvirus 4	Lymphocryptovirus	Reported	Negative	Normal	Y	Over	Over	Normal	Normal	Below	Negative	Not causative pathogen
	S0320	Human betaherpesvirus 7	Roseolovirus	Reported	Negative	Normal	Y	Over	Over	Normal	Normal	Below	Negative	Microorganism without pathogenic role
	S0320	Schaalia odontolytica	Schaalia	Background	Negative	Normal	Y	Over	Over	Normal	Normal	Below	Negative	Microorganism without pathogenic role
	S0320	Veillonella parvula	Veillonella	Background	Positive (G-)	Normal	Y	Over	Over	Normal	Normal	Below	Negative	Microorganism without pathogenic role
	S0320	Actinomyces israelii	Actinomyces	Background	Negative	Normal	Y	Over	Over	Normal	Normal	Below	Negative	Microorganism without pathogenic role
	S0321	Serratia marcescens	Serratia	Reported	Positive (G-)	Normal	Y	Normal	Over	Over	Over	Below	Negative	Possibly causative pathogen
	S0321	Pneumocystis jirovecii	Pneumocystis	Reported	Negative	Normal	Y	Normal	Over	Over	Over	Below	Positive	Causative pathogen
	S0321	SARS-CoV-2	Betacoronavirus	Reported	Negative	Normal	Y	Normal	Over	Over	Over	Below	Positive	Not causative pathogen
	S0321	Veillonella parvula	Veillonella	Background	Positive (G-)	Normal	Y	Normal	Over	Over	Over	Below	Negative	Microorganism without pathogenic role
	S0321	Schaalia odontolytica	Schaalia	Background	Negative	Normal	Y	Normal	Over	Over	Over	Below	Negative	Microorganism without pathogenic role
	S0322	Streptococcus pneumoniae	Streptococcus	Reported	Negative	Normal	Y	Over	Over	Normal	Normal	Normal	Negative	Causative pathogen
	S0322	Streptococcus constellatus	Streptococcus	Reported	Negative	Normal	Y	Over	Over	Normal	Normal	Normal	Negative	Microorganism without pathogenic role
	S0322	Streptococcus intermedius	Streptococcus	Reported	Negative	Normal	Y	Over	Over	Normal	Normal	Normal	Negative	Microorganism without pathogenic role
	S0322	Staphylococcus aureus	Staphylococcus	Reported	Negative	Normal	Y	Over	Over	Normal	Normal	Normal	Negative	Possibly causative pathogen
	S0322	Chlamydia pneumoniae	Chlamydia	Reported	Negative	Normal	Y	Over	Over	Normal	Normal	Normal	Negative	Possibly causative pathogen
	S0322	Veillonella parvula	Veillonella	Background	Positive (G-)	Normal	Y	Over	Over	Normal	Normal	Normal	Negative	Microorganism without pathogenic role
	S0322	Actinomyces naeslundii	Actinomyces	Background	Negative	Normal	Y	Over	Over	Normal	Normal	Normal	Negative	Microorganism without pathogenic role
	S0322	Schaalia odontolytica	Schaalia	Background	Negative	Normal	Y	Over	Over	Normal	Normal	Normal	Negative	Microorganism without pathogenic role
	S0322	Haemophilus parainfluenzae	Haemophilus	Background	Positive (G-)	Normal	Y	Over	Over	Normal	Normal	Normal	Negative	Microorganism without pathogenic role
	S0322	Prevotella intermedia	Prevotella	Background	Positive (G-)	Normal	Y	Over	Over	Normal	Normal	Normal	Negative	Microorganism without pathogenic role
	S0324	Streptococcus pneumoniae	Streptococcus	Reported	Negative	Normal	Y	Over	Normal	Normal	Over	Below	Negative	Possibly causative pathogen
	S0324	Streptococcus constellatus	Streptococcus	Reported	Negative	Normal	Y	Over	Normal	Normal	Over	Below	Negative	Microorganism without pathogenic role
	S0324	Klebsiella pneumoniae	Klebsiella	Reported	Positive	Normal	Y	Over	Normal	Normal	Over	Below	Negative	Causative pathogen
	S0324	Streptococcus intermedius	Streptococcus	Reported	Negative	Normal	Y	Over	Normal	Normal	Over	Below	Negative	Microorganism without pathogenic role
	S0324	Human betaherpesvirus 7	Roseolovirus	Reported	Negative	Normal	Y	Over	Normal	Normal	Over	Below	Negative	Microorganism without pathogenic role
	S0324	Schaalia odontolytica	Schaalia	Background	Negative	Normal	Y	Over	Normal	Normal	Over	Below	Negative	Microorganism without pathogenic role
	S0324	Veillonella parvula	Veillonella	Background	Positive (G-)	Normal	Y	Over	Normal	Normal	Over	Below	Negative	Microorganism without pathogenic role
	S0324	Actinomyces israelii	Actinomyces	Background	Negative	Normal	Y	Over	Normal	Normal	Over	Below	Negative	Microorganism without pathogenic role
	S0325	Streptococcus intermedius	Streptococcus	Reported	Negative	Normal	Y	Over	Over	Over	Over	Below	Negative	Microorganism without pathogenic role
	S0325	Haemophilus influenzae	Haemophilus	Reported	Positive (G-)	Normal	Y	Over	Over	Over	Over	Below	Negative	Possibly causative pathogen
	S0325	Streptococcus pneumoniae	Streptococcus	Reported	Negative	Normal	Y	Over	Over	Over	Over	Below	Negative	Possibly causative pathogen
	S0325	Klebsiella pneumoniae	Klebsiella	Reported	Positive	Normal	Y	Over	Over	Over	Over	Below	Negative	Causative pathogen
	S0325	Escherichia coli	Escherichia	Reported	Positive (G-)	Normal	Y	Over	Over	Over	Over	Below	Negative	Possibly causative pathogen
	S0325	Candida albicans	Candida	Reported	Positive	Normal	Y	Over	Over	Over	Over	Below	Negative	Microorganism without pathogenic role
	S0325	Candida glabrata	Candida	Reported	Negative	Normal	Y	Over	Over	Over	Over	Below	Negative	Microorganism without pathogenic role
	S0325	Chlamydia psittaci	Chlamydia	Reported	Negative	Normal	Y	Over	Over	Over	Over	Below	Negative	Possibly causative pathogen
	S0325	Prevotella intermedia	Prevotella	Background	Positive (G-)	Normal	Y	Over	Over	Over	Over	Below	Negative	Microorganism without pathogenic role
	S0325	Veillonella parvula	Veillonella	Background	Positive (G-)	Normal	Y	Over	Over	Over	Over	Below	Negative	Microorganism without pathogenic role
	S0325	Haemophilus haemolyticus	Haemophilus	Background	Positive (G-)	Normal	Y	Over	Over	Over	Over	Below	Negative	Microorganism without pathogenic role
	S0326	Human coronavirus	Betacoronavirus	Reported	Negative	Normal	Y	Normal	Normal	Below	Normal	Over	Negative	Causative pathogen
	S0326	Human betaherpesvirus 7	Roseolovirus	Reported	Negative	Normal	Y	Normal	Normal	Below	Normal	Over	Negative	Microorganism without pathogenic role
	S0326	Schaalia odontolytica	Schaalia	Background	Negative	Normal	Y	Normal	Normal	Below	Normal	Over	Negative	Microorganism without pathogenic role
	S0326	Veillonella parvula	Veillonella	Background	Positive (G-)	Normal	Y	Normal	Normal	Below	Normal	Over	Negative	Microorganism without pathogenic role
	S0326	Haemophilus parainfluenzae	Haemophilus	Background	Positive (G-)	Normal	Y	Normal	Normal	Below	Normal	Over	Negative	Microorganism without pathogenic role
	S0329	Enterobacter cloacae complex	Enterobacter	Reported	Positive (G-)	Normal	Y	Over	Over	Over	Over	Below	Negative	Possibly causative pathogen
	S0329	Stenotrophomonas maltophilia	Stenotrophomonas	Reported	Positive	Normal	Y	Over	Over	Over	Over	Below	Negative	Causative pathogen
	S0329	Moraxella catarrhalis	Moraxella	Reported	Positive (G-)	Normal	Y	Over	Over	Over	Over	Below	Negative	Possibly causative pathogen
	S0329	Human coronavirus	Betacoronavirus	Reported	Negative	Normal	Y	Over	Over	Over	Over	Below	Negative	Not causative pathogen
	S0329	Human gammaherpesvirus 4	Lymphocryptovirus	Reported	Negative	Normal	Y	Over	Over	Over	Over	Below	Negative	Not causative pathogen
	S0329	Human betaherpesvirus 7	Roseolovirus	Reported	Negative	Normal	Y	Over	Over	Over	Over	Below	Negative	Microorganism without pathogenic role
	S0329	Veillonella parvula	Veillonella	Background	Positive (G-)	Normal	Y	Over	Over	Over	Over	Below	Negative	Microorganism without pathogenic role
	S0329	Actinomyces naeslundii	Actinomyces	Background	Positive (G+)	Normal	Y	Over	Over	Over	Over	Below	Negative	Microorganism without pathogenic role
	S0329	Porphyromonas gingivalis	Porphyromonas	Background	Positive (G-)	Normal	Y	Over	Over	Over	Over	Below	Negative	Microorganism without pathogenic role
	S0330	Streptococcus pneumoniae	Streptococcus	Reported	Positive (G+)	Normal	Y	Over	Over	Over	Over	Below	Negative	Causative pathogen
	S0330	Serratia marcescens	Serratia	Reported	Positive (G-)	Normal	Y	Over	Over	Over	Over	Below	Negative	Possibly causative pathogen
	S0330	Human betaherpesvirus 7	Roseolovirus	Reported	Negative	Normal	Y	Over	Over	Over	Over	Below	Negative	Microorganism without pathogenic role
	S0330	Human gammaherpesvirus 4	Lymphocryptovirus	Reported	Negative	Normal	Y	Over	Over	Over	Over	Below	Negative	Not causative pathogen
	S0330	Veillonella parvula	Veillonella	Background	Positive (G-)	Normal	Y	Over	Over	Over	Over	Below	Negative	Microorganism without pathogenic role
	S0330	Haemophilus parainfluenzae	Haemophilus	Background	Positive (G-)	Normal	Y	Over	Over	Over	Over	Below	Negative	Microorganism without pathogenic role
	S0330	Schaalia odontolytica	Schaalia	Background	Positive (G+)	Normal	Y	Over	Over	Over	Over	Below	Negative	Microorganism without pathogenic role
	S0331	Stenotrophomonas maltophilia	Stenotrophomonas	Reported	Positive (G-)	Normal	Y	Over	Over	Over	Over	Below	Negative	Causative pathogen
	S0331	Klebsiella pneumoniae	Klebsiella	Reported	Positive (G-)	Normal	Y	Over	Over	Over	Over	Below	Negative	Possibly causative pathogen
	S0331	Citrobacter freundii	Citrobacter	Reported	Positive (G-)	Normal	Y	Over	Over	Over	Over	Below	Negative	Microorganism without pathogenic role
	S0331	Schaalia odontolytica	Schaalia	Background	Negative	Normal	Y	Over	Over	Over	Over	Below	Negative	Microorganism without pathogenic role
	S0332	Enterobacter cloacae complex	Enterobacter	Reported	Positive (G-)	Normal	Y	Normal	Normal	Normal	Over	Below	Negative	Causative pathogen
	S0332	Candida albicans	Candida	Reported	Positive	Normal	Y	Normal	Normal	Normal	Over	Below	Negative	Microorganism without pathogenic role
	S0332	Human gammaherpesvirus 4	Lymphocryptovirus	Reported	Negative	Normal	Y	Normal	Normal	Normal	Over	Below	Negative	Not causative pathogen
	S0332	Human betaherpesvirus 7	Roseolovirus	Reported	Negative	Normal	Y	Normal	Normal	Normal	Over	Below	Negative	Microorganism without pathogenic role
	S0332	Veillonella parvula	Veillonella	Background	Positive (G-)	Normal	Y	Normal	Normal	Normal	Over	Below	Negative	Microorganism without pathogenic role
	S0332	Porphyromonas gingivalis	Porphyromonas	Background	Positive (G-)	Normal	Y	Normal	Normal	Normal	Over	Below	Negative	Microorganism without pathogenic role
	S0332	Prevotella intermedia	Prevotella	Background	Positive (G-)	Normal	Y	Normal	Normal	Normal	Over	Below	Negative	Microorganism without pathogenic role
	S0333	Streptococcus pneumoniae	Streptococcus	Reported	Negative	Normal	Y	Over	Over	Over	Over	Below	Negative	Causative pathogen
	S0333	Streptococcus constellatus	Streptococcus	Reported	Negative	Normal	Y	Over	Over	Over	Over	Below	Negative	Microorganism without pathogenic role
	S0333	Streptococcus intermedius	Streptococcus	Reported	Negative	Normal	Y	Over	Over	Over	Over	Below	Negative	Microorganism without pathogenic role
	S0333	Human betaherpesvirus 7	Roseolovirus	Reported	Negative	Normal	Y	Over	Over	Over	Over	Below	Negative	Microorganism without pathogenic role
	S0333	Schaalia odontolytica	Schaalia	Background	Negative	Normal	Y	Over	Over	Over	Over	Below	Negative	Microorganism without pathogenic role
	S0333	Prevotella intermedia	Prevotella	Background	Positive (G-)	Normal	Y	Over	Over	Over	Over	Below	Negative	Microorganism without pathogenic role
	S0333	Haemophilus parainfluenzae	Haemophilus	Background	Positive (G-)	Normal	Y	Over	Over	Over	Over	Below	Negative	Microorganism without pathogenic role
	S0334	Rhinovirus	Enterovirus	Reported	Negative	Normal	Y	Over	Over	Normal	Normal	Normal	Negative	Causative pathogen
	S0334	Human betaherpesvirus 7	Roseolovirus	Reported	Negative	Normal	Y	Over	Over	Normal	Normal	Normal	Negative	Microorganism without pathogenic role
	S0334	Veillonella parvula	Veillonella	Background	Positive (G-)	Normal	Y	Over	Over	Normal	Normal	Normal	Negative	Microorganism without pathogenic role
	S0334	Schaalia odontolytica	Schaalia	Background	Negative	Normal	Y	Over	Over	Normal	Normal	Normal	Negative	Microorganism without pathogenic role
	S0334	Haemophilus parainfluenzae	Haemophilus	Background	Positive (G-)	Normal	Y	Over	Over	Normal	Normal	Normal	Negative	Microorganism without pathogenic role
	S0334	Actinomyces naeslundii	Actinomyces	Background	Negative	Normal	Y	Over	Over	Normal	Normal	Normal	Negative	Microorganism without pathogenic role
	S0335	Streptococcus constellatus	Streptococcus	Reported	Negative	Normal	Y	Normal	Over	Over	Over	Below	Negative	Microorganism without pathogenic role
	S0335	Streptococcus pneumoniae	Streptococcus	Reported	Negative	Normal	Y	Normal	Over	Over	Over	Below	Negative	Causative pathogen
	S0335	Aspergillus fumigatus	Aspergillus	Reported	Negative	Normal	Y	Normal	Over	Over	Over	Below	Negative	Possibly causative pathogen
	S0335	Rhinovirus	Enterovirus	Reported	Negative	Normal	Y	Normal	Over	Over	Over	Below	Negative	Not causative pathogen
	S0335	Human betaherpesvirus 6	Roseolovirus	Reported	Negative	Normal	Y	Normal	Over	Over	Over	Below	Negative	Not causative pathogen
	S0335	Staphylococcus epidermidis	Staphylococcus	Background	Negative	Normal	Y	Normal	Over	Over	Over	Below	Negative	Microorganism without pathogenic role
	S0335	Veillonella parvula	Veillonella	Background	Positive (G-)	Normal	Y	Normal	Over	Over	Over	Below	Negative	Microorganism without pathogenic role
	S0335	Schaalia odontolytica	Schaalia	Background	Negative	Normal	Y	Normal	Over	Over	Over	Below	Negative	Microorganism without pathogenic role
	S0336	Streptococcus pneumoniae	Streptococcus	Reported	Negative	Normal	Y	Over	Over	Below	Over	Below	Negative	Possibly causative pathogen
	S0336	Stenotrophomonas maltophilia	Stenotrophomonas	Reported	Positive (G-)	Normal	Y	Over	Over	Below	Over	Below	Negative	Possibly causative pathogen
	S0336	Candida albicans	Candida	Reported	Positive	Normal	Y	Over	Over	Below	Over	Below	Negative	Microorganism without pathogenic role
	S0336	Aspergillus fumigatus	Aspergillus	Reported	Positive	Normal	Y	Over	Over	Below	Over	Below	Negative	Causative pathogen
	S0336	Influenza B virus	Betainfluenzavirus	Reported	Negative	Normal	Y	Over	Over	Below	Over	Below	Positive	Possibly causative pathogen
	S0336	Human gammaherpesvirus 4	Lymphocryptovirus	Reported	Negative	Normal	Y	Over	Over	Below	Over	Below	Negative	Possibly causative pathogen
	S0336	Human betaherpesvirus 5	Cytomegalovirus	Reported	Negative	Normal	Y	Over	Over	Below	Over	Below	Negative	Possibly causative pathogen
	S0336	Schaalia odontolytica	Schaalia	Background	Negative	Normal	Y	Over	Over	Below	Over	Below	Negative	Microorganism without pathogenic role
	S0336	Veillonella parvula	Veillonella	Background	Positive (G-)	Normal	Y	Over	Over	Below	Over	Below	Negative	Microorganism without pathogenic role
	S0336	Actinomyces naeslundii	Actinomyces	Background	Negative	Normal	Y	Over	Over	Below	Over	Below	Negative	Microorganism without pathogenic role
	S0339	Rhinovirus	Enterovirus	Reported	Negative	Y	Y	Over	Over	Below	Over	Below	Negative	Causative pathogen
	S0339	Human coronavirus	Betacoronavirus	Reported	Negative	Y	Y	Over	Over	Below	Over	Below	Negative	Possibly causative pathogen
	S0339	Human betaherpesvirus 7	Roseolovirus	Reported	Negative	Y	Y	Over	Over	Below	Over	Below	Negative	Microorganism without pathogenic role
	S0339	Veillonella parvula	Veillonella	Background	Positive (G-)	Y	Y	Over	Over	Below	Over	Below	Negative	Microorganism without pathogenic role
	S0339	Enterococcus faecium	Enterococcus	Background	Negative	Y	Y	Over	Over	Below	Over	Below	Negative	Microorganism without pathogenic role
	S0339	Haemophilus parainfluenzae	Haemophilus	Background	Positive (G-)	Y	Y	Over	Over	Below	Over	Below	Negative	Microorganism without pathogenic role
	S0340	Streptococcus constellatus	Streptococcus	Reported	Negative	Y	Y	Over	Over	Over	Over	Below	Negative	Microorganism without pathogenic role
	S0340	Streptococcus intermedius	Streptococcus	Reported	Negative	Y	Y	Over	Over	Over	Over	Below	Negative	Microorganism without pathogenic role
	S0340	Streptococcus pneumoniae	Streptococcus	Reported	Negative	Y	Y	Over	Over	Over	Over	Below	Negative	Causative pathogen
	S0340	Prevotella intermedia	Prevotella	Background	Positive (G-)	Y	Y	Over	Over	Over	Over	Below	Negative	Microorganism without pathogenic role
	S0340	Haemophilus parainfluenzae	Haemophilus	Background	Positive (G-)	Y	Y	Over	Over	Over	Over	Below	Negative	Microorganism without pathogenic role
	S0340	Haemophilus haemolyticus	Haemophilus	Background	Positive (G-)	Y	Y	Over	Over	Over	Over	Below	Negative	Microorganism without pathogenic role
	S0342	Klebsiella pneumoniae	Klebsiella	Reported	Positive	Normal	Y	Over	Over	Over	Over	Below	Negative	Causative pathogen
	S0342	Acinetobacter baumannii	Acinetobacter	Reported	Positive (G-)	Normal	Y	Over	Over	Over	Over	Below	Negative	Possibly causative pathogen
	S0342	Escherichia coli	Escherichia	Reported	Positive (G-)	Normal	Y	Over	Over	Over	Over	Below	Negative	Possibly causative pathogen
	S0342	Candida albicans	Candida	Reported	Positive	Normal	Y	Over	Over	Over	Over	Below	Negative	Microorganism without pathogenic role
	S0342	Human respiratory syncytial virus	Orthopneumovirus	Reported	Negative	Normal	Y	Over	Over	Over	Over	Below	Negative	Not causative pathogen
	S0342	Human coronavirus	Betacoronavirus	Reported	Negative	Normal	Y	Over	Over	Over	Over	Below	Negative	Not causative pathogen
	S0342	Human gammaherpesvirus 4	Lymphocryptovirus	Reported	Negative	Normal	Y	Over	Over	Over	Over	Below	Negative	Not causative pathogen
	S0342	Human betaherpesvirus 7	Roseolovirus	Reported	Negative	Normal	Y	Over	Over	Over	Over	Below	Negative	Microorganism without pathogenic role
	S0342	Veillonella parvula	Veillonella	Background	Positive (G-)	Normal	Y	Over	Over	Over	Over	Below	Negative	Microorganism without pathogenic role
	S0342	Haemophilus parainfluenzae	Haemophilus	Background	Positive (G-)	Normal	Y	Over	Over	Over	Over	Below	Negative	Microorganism without pathogenic role
	S0342	Schaalia odontolytica	Schaalia	Background	Negative	Normal	Y	Over	Over	Over	Over	Below	Negative	Microorganism without pathogenic role
	S0344	Mycoplasma pneumoniae	Mycoplasma	Reported	Negative	Normal	Y	Over	Over	Normal	Normal	Normal	Negative	Causative pathogen
	S0344	Schaalia odontolytica	Schaalia	Background	Negative	Normal	Y	Over	Over	Normal	Normal	Normal	Negative	Microorganism without pathogenic role
	S0344	Veillonella parvula	Veillonella	Background	Positive (G-)	Normal	Y	Over	Over	Normal	Normal	Normal	Negative	Microorganism without pathogenic role
	S0344	Prevotella intermedia	Prevotella	Background	Positive (G-)	Normal	Y	Over	Over	Normal	Normal	Normal	Negative	Microorganism without pathogenic role
	S0344	Porphyromonas gingivalis	Porphyromonas	Background	Positive (G-)	Normal	Y	Over	Over	Normal	Normal	Normal	Negative	Microorganism without pathogenic role
	S0345	Pseudomonas aeruginosa	Pseudomonas	Reported	Positive (G-)	Normal	Y	Over	Over	Normal	Over	Below	Negative	Possibly causative pathogen
	S0345	Acinetobacter baumannii	Acinetobacter	Reported	Positive	Normal	Y	Over	Over	Normal	Over	Below	Negative	Causative pathogen
	S0345	Stenotrophomonas maltophilia	Stenotrophomonas	Reported	Positive (G-)	Normal	Y	Over	Over	Normal	Over	Below	Negative	Possibly causative pathogen
	S0345	Streptococcus constellatus	Streptococcus	Reported	Negative	Normal	Y	Over	Over	Normal	Over	Below	Negative	Microorganism without pathogenic role
	S0345	Proteus mirabilis	Proteus	Reported	Positive (G-)	Normal	Y	Over	Over	Normal	Over	Below	Negative	Possibly causative pathogen
	S0345	Acinetobacter pittii	Acinetobacter	Reported	Positive (G-)	Normal	Y	Over	Over	Normal	Over	Below	Negative	Possibly causative pathogen
	S0345	Achromobacter xylosoxidans	Achromobacter	Reported	Positive (G-)	Normal	Y	Over	Over	Normal	Over	Below	Negative	Possibly causative pathogen
	S0345	Elizabethkingia meningoseptica	Elizabethkingia	Reported	Positive (G-)	Normal	Y	Over	Over	Normal	Over	Below	Negative	Possibly causative pathogen
	S0345	Candida albicans	Candida	Reported	Negative	Normal	Y	Over	Over	Normal	Over	Below	Negative	Microorganism without pathogenic role
	S0345	Human betaherpesvirus 5	Cytomegalovirus	Reported	Negative	Normal	Y	Over	Over	Normal	Over	Below	Negative	Not causative pathogen
	S0345	Porphyromonas gingivalis	Porphyromonas	Background	Positive (G-)	Normal	Y	Over	Over	Normal	Over	Below	Negative	Microorganism without pathogenic role
	S0345	Finegoldia magna	Finegoldia	Background	Negative	Normal	Y	Over	Over	Normal	Over	Below	Negative	Microorganism without pathogenic role
	S0346	Human metapneumovirus	Metapneumovirus	Reported	Negative	Normal	Y	Normal	Normal	Normal	Normal	Normal	Negative	Causative pathogen
	S0346	Haemophilus parainfluenzae	Haemophilus	Background	Negative	Normal	Y	Normal	Normal	Normal	Normal	Normal	Negative	Microorganism without pathogenic role
	S0346	Prevotella intermedia	Prevotella	Background	Negative	Normal	Y	Normal	Normal	Normal	Normal	Normal	Negative	Microorganism without pathogenic role
	S0346	Staphylococcus epidermidis	Staphylococcus	Background	Negative	Normal	Y	Normal	Normal	Normal	Normal	Normal	Negative	Microorganism without pathogenic role
	S0346	Actinomyces naeslundii	Actinomyces	Background	Negative	Normal	Y	Normal	Normal	Normal	Normal	Normal	Negative	Microorganism without pathogenic role
	S0347	Klebsiella pneumoniae	Klebsiella	Reported	Positive	Normal	Y	Over	Over	Over	Over	Below	Negative	Causative pathogen
	S0347	Tropheryma whipplei	Tropheryma	Reported	Negative	Normal	Y	Over	Over	Over	Over	Below	Negative	Possibly causative pathogen
	S0347	Staphylococcus aureus	Staphylococcus	Reported	Negative	Normal	Y	Over	Over	Over	Over	Below	Negative	Possibly causative pathogen
	S0347	Stenotrophomonas maltophilia	Stenotrophomonas	Reported	Positive (G-)	Normal	Y	Over	Over	Over	Over	Below	Negative	Possibly causative pathogen
	S0347	Candida tropicalis	Candida	Reported	Positive	Normal	Y	Over	Over	Over	Over	Below	Negative	Microorganism without pathogenic role
	S0347	Human betaherpesvirus 7	Roseolovirus	Reported	Negative	Normal	Y	Over	Over	Over	Over	Below	Negative	Microorganism without pathogenic role
	S0347	Enterococcus faecium	Enterococcus	Background	Negative	Normal	Y	Over	Over	Over	Over	Below	Negative	Microorganism without pathogenic role
	S0347	Veillonella parvula	Veillonella	Background	Positive (G-)	Normal	Y	Over	Over	Over	Over	Below	Negative	Microorganism without pathogenic role
	S0347	Prevotella intermedia	Prevotella	Background	Positive (G-)	Normal	Y	Over	Over	Over	Over	Below	Negative	Microorganism without pathogenic role
	S0350	Streptococcus intermedius	Streptococcus	Reported	Negative	Normal	Y	Over	Normal	Normal	Normal	Normal	Negative	Microorganism without pathogenic role
	S0350	Streptococcus constellatus	Streptococcus	Reported	Negative	Normal	Y	Over	Normal	Normal	Normal	Normal	Negative	Microorganism without pathogenic role
	S0350	Klebsiella pneumoniae	Klebsiella	Reported	Positive	Normal	Y	Over	Normal	Normal	Normal	Normal	Negative	Causative pathogen
	S0350	Candida albicans	Candida	Reported	Negative	Normal	Y	Over	Normal	Normal	Normal	Normal	Negative	Microorganism without pathogenic role
	S0350	Aspergillus fumigatus	Aspergillus	Reported	Negative	Normal	Y	Over	Normal	Normal	Normal	Normal	Negative	Possibly causative pathogen
	S0350	Human respiratory syncytial virus	Orthopneumovirus	Reported	Negative	Normal	Y	Over	Normal	Normal	Normal	Normal	Negative	Possibly causative pathogen
	S0350	Human gammaherpesvirus 4	Lymphocryptovirus	Reported	Negative	Normal	Y	Over	Normal	Normal	Normal	Normal	Negative	Possibly causative pathogen
	S0350	Prevotella intermedia	Prevotella	Background	Positive (G-)	Normal	Y	Over	Normal	Normal	Normal	Normal	Negative	Microorganism without pathogenic role
	S0350	Veillonella parvula	Veillonella	Background	Positive (G-)	Normal	Y	Over	Normal	Normal	Normal	Normal	Negative	Microorganism without pathogenic role
	S0350	Porphyromonas gingivalis	Porphyromonas	Background	Positive (G-)	Normal	Y	Over	Normal	Normal	Normal	Normal	Negative	Microorganism without pathogenic role
	S0351	Streptococcus constellatus	Streptococcus	Reported	Negative	Normal	Y	Over	Normal	Normal	Normal	Normal	Negative	Microorganism without pathogenic role
	S0351	Streptococcus pneumoniae	Streptococcus	Reported	Negative	Normal	Y	Over	Normal	Normal	Normal	Normal	Negative	Causative pathogen
	S0351	Streptococcus intermedius	Streptococcus	Reported	Negative	Normal	Y	Over	Normal	Normal	Normal	Normal	Negative	Microorganism without pathogenic role
	S0351	Human betaherpesvirus 6	Roseolovirus	Reported	Negative	Normal	Y	Over	Normal	Normal	Normal	Normal	Negative	Possibly causative pathogen
	S0352	Streptococcus constellatus	Streptococcus	Reported	Negative	Normal	Y	Normal	Over	Normal	Over	Below	Negative	Microorganism without pathogenic role
	S0352	Streptococcus pneumoniae	Streptococcus	Reported	Negative	Normal	Y	Normal	Over	Normal	Over	Below	Negative	Causative pathogen
	S0352	Streptococcus intermedius	Streptococcus	Reported	Negative	Normal	Y	Normal	Over	Normal	Over	Below	Negative	Microorganism without pathogenic role
	S0352	Candida albicans	Candida	Reported	Negative	Normal	Y	Normal	Over	Normal	Over	Below	Negative	Microorganism without pathogenic role
	S0352	Rhinovirus	Enterovirus	Reported	Negative	Normal	Y	Normal	Over	Normal	Over	Below	Negative	Not causative pathogen
	S0352	Schaalia odontolytica	Schaalia	Background	Negative	Normal	Y	Normal	Over	Normal	Over	Below	Negative	Microorganism without pathogenic role
	S0352	Veillonella parvula	Veillonella	Background	Positive (G-)	Normal	Y	Normal	Over	Normal	Over	Below	Negative	Microorganism without pathogenic role
	S0352	Prevotella intermedia	Prevotella	Background	Positive (G-)	Normal	Y	Normal	Over	Normal	Over	Below	Negative	Microorganism without pathogenic role
	S0352	Haemophilus parainfluenzae	Haemophilus	Background	Positive (G-)	Normal	Y	Normal	Over	Normal	Over	Below	Negative	Microorganism without pathogenic role
	S0353	Streptococcus constellatus	Streptococcus	Reported	Negative	Y	Y	Over	Over	Over	Over	Below	Negative	Microorganism without pathogenic role
	S0353	Rhinovirus	Enterovirus	Reported	Negative	Y	Y	Over	Over	Over	Over	Below	Negative	Not causative pathogen
	S0353	Prevotella intermedia	Prevotella	Background	Positive (G-)	Y	Y	Over	Over	Over	Over	Below	Negative	Microorganism without pathogenic role
	S0353	Staphylococcus epidermidis	Staphylococcus	Background	Negative	Y	Y	Over	Over	Over	Over	Below	Negative	Microorganism without pathogenic role
	S0354	Aspergillus fumigatus	Aspergillus	Reported	Positive	Normal	Normal	Over	Over	Over	Over	Below	Negative	Causative pathogen
	S0354	Aspergillus flavus	Aspergillus	Reported	Positive	Normal	Normal	Over	Over	Over	Over	Below	Negative	Possibly causative pathogen
	S0354	Human adenovirus	Mastadenovirus	Reported	Negative	Normal	Normal	Over	Over	Over	Over	Below	Negative	Not causative pathogen
	S0355	Staphylococcus epidermidis	Staphylococcus	Background	Negative	Y	Y	Over	Over	Over	Over	Below	Negative	Microorganism without pathogenic role
	S0356	Pseudomonas aeruginosa	Pseudomonas	Reported	Positive	Normal	Y	Over	Over	Normal	Normal	Normal	Negative	Causative pathogen
	S0356	Streptococcus constellatus	Streptococcus	Reported	Negative	Normal	Y	Over	Over	Normal	Normal	Normal	Negative	Microorganism without pathogenic role
	S0356	Haemophilus influenzae	Haemophilus	Reported	Positive (G-)	Normal	Y	Over	Over	Normal	Normal	Normal	Negative	Possibly causative pathogen
	S0356	Streptococcus intermedius	Streptococcus	Reported	Negative	Normal	Y	Over	Over	Normal	Normal	Normal	Negative	Microorganism without pathogenic role
	S0356	Streptococcus pneumoniae	Streptococcus	Reported	Negative	Normal	Y	Over	Over	Normal	Normal	Normal	Negative	Possibly causative pathogen
	S0356	Rhinovirus	Enterovirus	Reported	Negative	Normal	Y	Over	Over	Normal	Normal	Normal	Negative	Possibly causative pathogen
	S0356	Human betaherpesvirus 7	Roseolovirus	Reported	Negative	Normal	Y	Over	Over	Normal	Normal	Normal	Negative	Microorganism without pathogenic role
	S0356	Haemophilus parainfluenzae	Haemophilus	Background	Positive (G-)	Normal	Y	Over	Over	Normal	Normal	Normal	Negative	Microorganism without pathogenic role
	S0356	Schaalia odontolytica	Schaalia	Background	Negative	Normal	Y	Over	Over	Normal	Normal	Normal	Negative	Microorganism without pathogenic role
	S0356	Veillonella parvula	Veillonella	Background	Positive (G-)	Normal	Y	Over	Over	Normal	Normal	Normal	Negative	Microorganism without pathogenic role
	S0357	Streptococcus intermedius	Streptococcus	Reported	Negative	Normal	Y	Over	Over	Normal	Normal	Below	Negative	Microorganism without pathogenic role
	S0357	Human betaherpesvirus 7	Roseolovirus	Reported	Negative	Normal	Y	Over	Over	Normal	Normal	Below	Negative	Microorganism without pathogenic role
	S0358	Streptococcus pneumoniae	Streptococcus	Reported	Negative	Normal	Y	Over	Over	Over	Over	Below	Negative	Causative pathogen
	S0358	Human gammaherpesvirus 4	Lymphocryptovirus	Reported	Negative	Normal	Y	Over	Over	Over	Over	Below	Negative	Not causative pathogen
	S0358	Haemophilus parainfluenzae	Haemophilus	Background	Positive (G-)	Normal	Y	Over	Over	Over	Over	Below	Negative	Microorganism without pathogenic role
	S0358	Veillonella parvula	Veillonella	Background	Positive (G-)	Normal	Y	Over	Over	Over	Over	Below	Negative	Microorganism without pathogenic role
	S0358	Schaalia odontolytica	Schaalia	Background	Negative	Normal	Y	Over	Over	Over	Over	Below	Negative	Microorganism without pathogenic role
	S0358	Prevotella intermedia	Prevotella	Background	Positive (G-)	Normal	Y	Over	Over	Over	Over	Below	Negative	Microorganism without pathogenic role
	S0358	Actinomyces israelii	Actinomyces	Background	Negative	Normal	Y	Over	Over	Over	Over	Below	Negative	Microorganism without pathogenic role
	S0359	Mycoplasma pneumoniae	Mycoplasma	Reported	Negative	Normal	Y	Over	Over	Normal	Normal	Normal	Negative	Causative pathogen
	S0360	Klebsiella pneumoniae	Klebsiella	Reported	Positive	Normal	Y	Over	Over	Over	Below	Over	Positive	Not causative pathogen
	S0360	Pneumocystis jirovecii	Pneumocystis	Reported	Negative	Normal	Y	Over	Over	Over	Below	Over	Negative	Possibly causative pathogen
	S0360	Influenza A virus	Alphainfluenzavirus	Reported	Negative	Normal	Y	Over	Over	Over	Below	Over	Negative	Causative pathogen
	S0360	Staphylococcus epidermidis	Staphylococcus	Background	Negative	Normal	Y	Over	Over	Over	Below	Over	Negative	Microorganism without pathogenic role
	S0360	Schaalia odontolytica	Schaalia	Background	Negative	Normal	Y	Over	Over	Over	Below	Over	Negative	Microorganism without pathogenic role
	S0360	Enterococcus faecium	Enterococcus	Background	Negative	Normal	Y	Over	Over	Over	Below	Over	Negative	Microorganism without pathogenic role
	S0361	Haemophilus influenzae	Haemophilus	Reported	Positive	Normal	Y	Over	Over	Over	Over	Below	Negative	Causative pathogen
	S0361	Klebsiella pneumoniae	Klebsiella	Reported	Positive (G-)	Normal	Y	Over	Over	Over	Over	Below	Negative	Possibly causative pathogen
	S0361	Escherichia coli	Escherichia	Reported	Positive (G-)	Normal	Y	Over	Over	Over	Over	Below	Negative	Possibly causative pathogen
	S0361	Candida albicans	Candida	Reported	Positive	Normal	Y	Over	Over	Over	Over	Below	Negative	Microorganism without pathogenic role
	S0361	Candida glabrata	Candida	Reported	Positive	Normal	Y	Over	Over	Over	Over	Below	Negative	Microorganism without pathogenic role
	S0361	Pichia kudriavzevii	Pichia	Reported	Negative	Normal	Y	Over	Over	Over	Over	Below	Negative	Microorganism without pathogenic role
	S0361	Human coronavirus	Betacoronavirus	Reported	Negative	Normal	Y	Over	Over	Over	Over	Below	Negative	Not causative pathogen
	S0361	Human metapneumovirus	Metapneumovirus	Reported	Negative	Normal	Y	Over	Over	Over	Over	Below	Negative	Not causative pathogen
	S0361	Human gammaherpesvirus 4	Lymphocryptovirus	Reported	Negative	Normal	Y	Over	Over	Over	Over	Below	Negative	Not causative pathogen
	S0361	Veillonella parvula	Veillonella	Background	Positive (G-)	Normal	Y	Over	Over	Over	Over	Below	Negative	Microorganism without pathogenic role
	S0362	Klebsiella pneumoniae	Klebsiella	Reported	Positive	Normal	Y	Normal	Normal	Normal	Normal	Below	Negative	Causative pathogen
	S0362	Acinetobacter baumannii	Acinetobacter	Reported	Positive (G-)	Normal	Y	Normal	Normal	Normal	Normal	Below	Negative	Possibly causative pathogen
	S0362	Human betaherpesvirus 7	Roseolovirus	Reported	Negative	Normal	Y	Normal	Normal	Normal	Normal	Below	Negative	Microorganism without pathogenic role
	S0362	Human gammaherpesvirus 4	Lymphocryptovirus	Reported	Negative	Normal	Y	Normal	Normal	Normal	Normal	Below	Negative	Not causative pathogen
	S0362	Veillonella parvula	Veillonella	Background	Positive (G-)	Normal	Y	Normal	Normal	Normal	Normal	Below	Negative	Microorganism without pathogenic role
	S0362	Actinomyces naeslundii	Actinomyces	Background	Negative	Normal	Y	Normal	Normal	Normal	Normal	Below	Negative	Microorganism without pathogenic role
	S0362	Schaalia odontolytica	Schaalia	Background	Negative	Normal	Y	Normal	Normal	Normal	Normal	Below	Negative	Microorganism without pathogenic role
	S0362	Staphylococcus epidermidis	Staphylococcus	Background	Negative	Normal	Y	Normal	Normal	Normal	Normal	Below	Negative	Microorganism without pathogenic role
	S0362	Fusobacterium nucleatum	Fusobacterium	Background	Negative	Normal	Y	Normal	Normal	Normal	Normal	Below	Negative	Microorganism without pathogenic role
	S0363	Streptococcus pneumoniae	Streptococcus	Reported	Positive (G+)	Normal	Y	Over	Over	Normal	Over	Below	Negative	Causative pathogen
	S0363	Streptococcus constellatus	Streptococcus	Reported	Positive (G+)	Normal	Y	Over	Over	Normal	Over	Below	Negative	Microorganism without pathogenic role
	S0363	Human betaherpesvirus 7	Roseolovirus	Reported	Negative	Normal	Y	Over	Over	Normal	Over	Below	Negative	Microorganism without pathogenic role
	S0363	Human betaherpesvirus 6	Roseolovirus	Reported	Negative	Normal	Y	Over	Over	Normal	Over	Below	Negative	Not causative pathogen
	S0363	Veillonella parvula	Veillonella	Background	Positive (G-)	Normal	Y	Over	Over	Normal	Over	Below	Negative	Microorganism without pathogenic role
	S0363	Prevotella intermedia	Prevotella	Background	Positive (G-)	Normal	Y	Over	Over	Normal	Over	Below	Negative	Microorganism without pathogenic role
	S0363	Actinomyces viscosus	Actinomyces	Background	Positive (G+)	Normal	Y	Over	Over	Normal	Over	Below	Negative	Microorganism without pathogenic role
	S0363	Finegoldia magna	Finegoldia	Background	Positive (G+)	Normal	Y	Over	Over	Normal	Over	Below	Negative	Microorganism without pathogenic role
	S0364	Streptococcus constellatus	Streptococcus	Reported	Negative	Normal	Y	Over	Over	Over	Over	Below	Negative	Microorganism without pathogenic role
	S0364	Acinetobacter baumannii	Acinetobacter	Reported	Positive (G-)	Normal	Y	Over	Over	Over	Over	Below	Negative	Causative pathogen
	S0364	Candida albicans	Candida	Reported	Positive	Normal	Y	Over	Over	Over	Over	Below	Negative	Microorganism without pathogenic role
	S0364	Candida glabrata	Candida	Reported	Negative	Normal	Y	Over	Over	Over	Over	Below	Negative	Microorganism without pathogenic role
	S0364	Human gammaherpesvirus 4	Lymphocryptovirus	Reported	Negative	Normal	Y	Over	Over	Over	Over	Below	Negative	Not causative pathogen
	S0364	Porphyromonas gingivalis	Porphyromonas	Background	Positive (G-)	Normal	Y	Over	Over	Over	Over	Below	Negative	Microorganism without pathogenic role
	S0364	Veillonella parvula	Veillonella	Background	Positive (G-)	Normal	Y	Over	Over	Over	Over	Below	Negative	Microorganism without pathogenic role
	S0364	Schaalia odontolytica	Schaalia	Background	Negative	Normal	Y	Over	Over	Over	Over	Below	Negative	Microorganism without pathogenic role
	S0364	Haemophilus parainfluenzae	Haemophilus	Background	Positive (G-)	Normal	Y	Over	Over	Over	Over	Below	Negative	Microorganism without pathogenic role
	S0366	Klebsiella pneumoniae	Klebsiella	Reported	Positive	Y	Y	Over	Over	Over	Over	Below	Negative	Causative pathogen
	S0366	Streptococcus constellatus	Streptococcus	Reported	Negative	Y	Y	Over	Over	Over	Over	Below	Negative	Microorganism without pathogenic role
	S0366	Streptococcus pneumoniae	Streptococcus	Reported	Negative	Y	Y	Over	Over	Over	Over	Below	Negative	Possibly causative pathogen
	S0366	Human gammaherpesvirus 4	Lymphocryptovirus	Reported	Negative	Y	Y	Over	Over	Over	Over	Below	Negative	Not causative pathogen
	S0366	Mycoplasma pneumoniae	Mycoplasma	Reported	Negative	Y	Y	Over	Over	Over	Over	Below	Negative	Possibly causative pathogen
	S0366	Schaalia odontolytica	Schaalia	Background	Negative	Y	Y	Over	Over	Over	Over	Below	Negative	Microorganism without pathogenic role
	S0366	Haemophilus parainfluenzae	Haemophilus	Background	Positive (G-)	Y	Y	Over	Over	Over	Over	Below	Negative	Microorganism without pathogenic role
	S0366	Staphylococcus epidermidis	Staphylococcus	Background	Negative	Y	Y	Over	Over	Over	Over	Below	Negative	Microorganism without pathogenic role
	S0366	Haemophilus haemolyticus	Haemophilus	Background	Positive (G-)	Y	Y	Over	Over	Over	Over	Below	Negative	Microorganism without pathogenic role
	S0370	Klebsiella pneumoniae	Klebsiella	Reported	Positive (G-)	Y	Y	Over	Over	Normal	Over	Below	Negative	Causative pathogen
	S0370	Pseudomonas aeruginosa	Pseudomonas	Reported	Positive (G-)	Y	Y	Over	Over	Normal	Over	Below	Negative	Possibly causative pathogen
	S0370	Streptococcus constellatus	Streptococcus	Reported	Negative	Y	Y	Over	Over	Normal	Over	Below	Negative	Microorganism without pathogenic role
	S0370	Streptococcus pneumoniae	Streptococcus	Reported	Negative	Y	Y	Over	Over	Normal	Over	Below	Negative	Possibly causative pathogen
	S0370	SARS-CoV-2	Betacoronavirus	Reported	Negative	Y	Y	Over	Over	Normal	Over	Below	Positive	Not causative pathogen
	S0370	Mycobacterium tuberculosis complex	Mycobacterium	Reported	Negative	Y	Y	Over	Over	Normal	Over	Below	Negative	Possibly causative pathogen
	S0370	Haemophilus parainfluenzae	Haemophilus	Background	Positive (G-)	Y	Y	Over	Over	Normal	Over	Below	Negative	Microorganism without pathogenic role
	S0370	Schaalia odontolytica	Schaalia	Background	Negative	Y	Y	Over	Over	Normal	Over	Below	Negative	Microorganism without pathogenic role
	S0370	Veillonella parvula	Veillonella	Background	Positive (G-)	Y	Y	Over	Over	Normal	Over	Below	Negative	Microorganism without pathogenic role
	S0370	Actinomyces naeslundii	Actinomyces	Background	Negative	Y	Y	Over	Over	Normal	Over	Below	Negative	Microorganism without pathogenic role
	S0371	Klebsiella pneumoniae	Klebsiella	Reported	Positive	Normal	Y	Over	Over	Over	Over	Below	Negative	Causative pathogen
	S0371	Candida albicans	Candida	Reported	Positive	Normal	Y	Over	Over	Over	Over	Below	Negative	Microorganism without pathogenic role
	S0371	Pneumocystis jirovecii	Pneumocystis	Reported	Negative	Normal	Y	Over	Over	Over	Over	Below	Negative	Possibly causative pathogen
	S0371	Human gammaherpesvirus 4	Lymphocryptovirus	Reported	Negative	Normal	Y	Over	Over	Over	Over	Below	Negative	Not causative pathogen
	S0371	Veillonella parvula	Veillonella	Background	Positive (G-)	Normal	Y	Over	Over	Over	Over	Below	Negative	Microorganism without pathogenic role
	S0371	Schaalia odontolytica	Schaalia	Background	Negative	Normal	Y	Over	Over	Over	Over	Below	Negative	Microorganism without pathogenic role
	S0371	Actinomyces naeslundii	Actinomyces	Background	Negative	Normal	Y	Over	Over	Over	Over	Below	Negative	Microorganism without pathogenic role
	S0372	Tropheryma whipplei	Tropheryma	Reported	Negative	Normal	Y	Normal	Over	Normal	Normal	Normal	Negative	Causative pathogen
	S0373	Streptococcus pneumoniae	Streptococcus	Reported	Negative	Y	Y	Over	Over	Normal	Normal	Normal	Negative	Causative pathogen
	S0373	Streptococcus constellatus	Streptococcus	Reported	Negative	Y	Y	Over	Over	Normal	Normal	Normal	Negative	Microorganism without pathogenic role
	S0373	Influenza A virus	Alphainfluenzavirus	Reported	Negative	Y	Y	Over	Over	Normal	Normal	Normal	Negative	Causative pathogen
	S0373	Human betaherpesvirus 7	Roseolovirus	Reported	Negative	Y	Y	Over	Over	Normal	Normal	Normal	Negative	Microorganism without pathogenic role
	S0373	Veillonella parvula	Veillonella	Background	Positive (G-)	Y	Y	Over	Over	Normal	Normal	Normal	Negative	Microorganism without pathogenic role
	S0373	Porphyromonas gingivalis	Porphyromonas	Background	Positive (G-)	Y	Y	Over	Over	Normal	Normal	Normal	Negative	Microorganism without pathogenic role
	S0373	Schaalia odontolytica	Schaalia	Background	Negative	Y	Y	Over	Over	Normal	Normal	Normal	Negative	Microorganism without pathogenic role
	S0373	Haemophilus parainfluenzae	Haemophilus	Background	Positive (G-)	Y	Y	Over	Over	Normal	Normal	Normal	Negative	Microorganism without pathogenic role
	S0374	Streptococcus constellatus	Streptococcus	Reported	Negative	Normal	Y	Over	Over	Over	Over	Below	Negative	Microorganism without pathogenic role
	S0374	Stenotrophomonas maltophilia	Stenotrophomonas	Reported	Positive (G-)	Normal	Y	Over	Over	Over	Over	Below	Negative	Causative pathogen
	S0374	Klebsiella pneumoniae	Klebsiella	Reported	Positive (G-)	Normal	Y	Over	Over	Over	Over	Below	Negative	Possibly causative pathogen
	S0374	Streptococcus pneumoniae	Streptococcus	Reported	Negative	Normal	Y	Over	Over	Over	Over	Below	Negative	Possibly causative pathogen
	S0374	Acinetobacter pittii	Acinetobacter	Reported	Positive (G-)	Normal	Y	Over	Over	Over	Over	Below	Negative	Possibly causative pathogen
	S0374	Acinetobacter baumannii	Acinetobacter	Reported	Positive (G-)	Normal	Y	Over	Over	Over	Over	Below	Negative	Possibly causative pathogen
	S0374	Candida albicans	Candida	Reported	Negative	Normal	Y	Over	Over	Over	Over	Below	Negative	Microorganism without pathogenic role
	S0374	Pneumocystis jirovecii	Pneumocystis	Reported	Negative	Normal	Y	Over	Over	Over	Over	Below	Negative	Possibly causative pathogen
	S0374	Candida parapsilosis	Candida	Reported	Positive	Normal	Y	Over	Over	Over	Over	Below	Negative	Microorganism without pathogenic role
	S0374	SARS-CoV-2	Betacoronavirus	Reported	Negative	Normal	Y	Over	Over	Over	Over	Below	Positive	Not causative pathogen
	S0374	Rhinovirus	Enterovirus	Reported	Negative	Normal	Y	Over	Over	Over	Over	Below	Negative	Not causative pathogen
	S0374	Human adenovirus	Mastadenovirus	Reported	Negative	Normal	Y	Over	Over	Over	Over	Below	Negative	Not causative pathogen
	S0374	Human gammaherpesvirus 4	Lymphocryptovirus	Reported	Negative	Normal	Y	Over	Over	Over	Over	Below	Negative	Not causative pathogen
	S0374	Veillonella parvula	Veillonella	Background	Positive (G-)	Normal	Y	Over	Over	Over	Over	Below	Negative	Microorganism without pathogenic role
	S0374	Schaalia odontolytica	Schaalia	Background	Negative	Normal	Y	Over	Over	Over	Over	Below	Negative	Microorganism without pathogenic role
	S0374	Prevotella intermedia	Prevotella	Background	Positive (G-)	Normal	Y	Over	Over	Over	Over	Below	Negative	Microorganism without pathogenic role
	S0374	Actinomyces naeslundii	Actinomyces	Background	Negative	Normal	Y	Over	Over	Over	Over	Below	Negative	Microorganism without pathogenic role
	S0375	Streptococcus pneumoniae	Streptococcus	Reported	Negative	Normal	Y	Over	Over	Over	Over	Below	Negative	Possibly causative pathogen
	S0375	Streptococcus constellatus	Streptococcus	Reported	Negative	Normal	Y	Over	Over	Over	Over	Below	Negative	Microorganism without pathogenic role
	S0375	Klebsiella pneumoniae	Klebsiella	Reported	Positive (G-)	Normal	Y	Over	Over	Over	Over	Below	Negative	Causative pathogen
	S0375	Human betaherpesvirus 7	Roseolovirus	Reported	Negative	Normal	Y	Over	Over	Over	Over	Below	Negative	Microorganism without pathogenic role
	S0375	Human gammaherpesvirus 4	Lymphocryptovirus	Reported	Negative	Normal	Y	Over	Over	Over	Over	Below	Negative	Not causative pathogen
	S0375	Human betaherpesvirus 6	Roseolovirus	Reported	Negative	Normal	Y	Over	Over	Over	Over	Below	Negative	Not causative pathogen
	S0375	Haemophilus parainfluenzae	Haemophilus	Background	Positive (G-)	Normal	Y	Over	Over	Over	Over	Below	Negative	Microorganism without pathogenic role
	S0375	Veillonella parvula	Veillonella	Background	Positive (G-)	Normal	Y	Over	Over	Over	Over	Below	Negative	Microorganism without pathogenic role
	S0375	Actinomyces naeslundii	Actinomyces	Background	Negative	Normal	Y	Over	Over	Over	Over	Below	Negative	Microorganism without pathogenic role
	S0375	Porphyromonas gingivalis	Porphyromonas	Background	Positive (G-)	Normal	Y	Over	Over	Over	Over	Below	Negative	Microorganism without pathogenic role
	S0377	Klebsiella pneumoniae	Klebsiella	Reported	Positive (G-)	Normal	Y	Over	Over	Over	Normal	Below	Negative	Causative pathogen
	S0377	Human respirovirus	Respirovirus	Reported	Negative	Normal	Y	Over	Over	Over	Normal	Below	Negative	Not causative pathogen
	S0377	Veillonella parvula	Veillonella	Background	Positive (G-)	Normal	Y	Over	Over	Over	Normal	Below	Negative	Microorganism without pathogenic role
	S0377	Schaalia odontolytica	Schaalia	Background	Negative	Normal	Y	Over	Over	Over	Normal	Below	Negative	Microorganism without pathogenic role
	S0377	Finegoldia magna	Finegoldia	Background	Negative	Normal	Y	Over	Over	Over	Normal	Below	Negative	Microorganism without pathogenic role
	S0383	Enterobacter cloacae complex	Enterobacter	Reported	Positive (G-)	Normal	Normal	Over	Over	Over	Below	Below	Negative	Causative pathogen
	S0383	Candida albicans	Candida	Reported	Negative	Normal	Normal	Over	Over	Over	Below	Below	Negative	Microorganism without pathogenic role
	S0383	Candida glabrata	Candida	Reported	Positive	Normal	Normal	Over	Over	Over	Below	Below	Negative	Microorganism without pathogenic role
	S0383	Human metapneumovirus	Metapneumovirus	Reported	Negative	Normal	Normal	Over	Over	Over	Below	Below	Negative	Possibly causative pathogen
[truncated: 4,218 more rows]
